# Supplementary material for: Regulatory controls of duplicated gene expression during fiber development in allotetraploid cotton
Source: Nat Genet. 2023 Oct 16;55(11):1987–97. doi: 10.1038/s41588-023-01530-8 (PMC10632151; doi:10.1038/s41588-023-01530-8)
Supplement: Supplementary file 4 — Supplementary Tables 1–18. [file 41588_2023_1530_MOESM4_ESM.xlsx]

## Sheet: Supp Table 1
Supplementary Table 1. Summary of resequencing data for 376 G. hirsutum accessions.
Sample ID	Accession name	Area	Ecological region	Reads pairs	Depth (X)
S001	Stoneville 4	the United States	USA&SU	112747164	14.7062
S002	Gangmian 2	Hubei	YtRR	108146842	14.1061
S003	Xinluzhong 68	the South of Xinjiang	NNR	129463909	16.8866
S004	Xuzhou 1214	Jiangsu	YtRR	109254062	14.2505
S005	HM11046	the United States	USA&SU	139080395	18.1409
S006	Xiangmian 13	Hunan	YtRR	140093214	18.273
S007	5137duanji	the United States	USA&SU	104891761	13.6815
S008	Xinluzao 30	the North of Xinjiang	NNR	125129709	16.3213
S009	Zhongmiansuo 50	Henan	YRR	120663263	15.7387
S010	Shanmian 9	Shaanxi	YRR	111168078	14.5002
S011	Qinyuan 4	Shaanxi	YRR	104758946	13.6642
S012	Deltapine 90	the United States	USA&SU	123562609	16.1169
S013	Jimian 12	Hebei	YRR	114776234	14.9708
S014	Huamian 4	Hubei	YtRR	130687832	17.0462
S015	Xinluzhong 13	the South of Xinjiang	NNR	128021025	16.6984
S016	Jiumian 8	Gansu	NNR	109405336	14.2703
S017	Ekangmian 7	Hubei	YtRR	109343675	14.2622
S018	Yumian 20	Henan	YRR	131284773	17.1241
S019	Chunaizao	Hebei	YRR	101108082	13.188
S020	Bawangbian	Shanxi	YRR	95140675	12.4097
S021	Yuanmian 10	the South of Xinjiang	NNR	131533450	17.1565
S022	Ganmian 2	Jiangxi	YtRR	101188979	13.1986
S023	Jiumian 2	Gansu	NNR	117018893	15.2633
S024	Shaan 5245	Shaanxi	YRR	109463823	14.2779
S025	Wanmian 17	Anhui	YtRR	148932187	19.4259
S026	Dafeng 30	Jiangsu	YtRR	126710603	16.5275
S027	K1543	the United States	USA&SU	121571068	15.8571
S028	Jimian 15	Hebei	YRR	112118289	14.6241
S029	Yumian 11	Henan	YRR	103742494	13.5316
S030	Jinmian 1	Liaoning	NNR	120135897	15.6699
S031	Yukang 1	Henan	YRR	128055983	16.703
S032	Yumian 2067	Henan	YRR	108640581	14.1705
S033	LL	Hubei	YtRR	84685974	11.046
S034	Huangzoujijiao	the United States	USA&SU	114948643	14.9933
S035	Xuzhou 142	Jiangsu	YtRR	104302425	13.6047
S036	Sumian 22	Jiangsu	YtRR	133172027	17.3703
S037	Wankangmian 9	Henan	YRR	112207683	14.6358
S038	Liaomian 7	Liaoning	NNR	137019879	17.8722
S039	Xinluzao 33	the North of Xinjiang	NNR	123581260	16.1193
S040	Zhengnongmian 4	Henan	YRR	143423618	18.7074
S041	Cocker460	the United States	USA&SU	119780267	15.6235
S042	Shihezi 895	the North of Xinjiang	NNR	136650400	17.824
S043	Ningmian 12	Jiangsu	YtRR	133304072	17.3875
S044	Zhongmiansuo60	Henan	YRR	107393642	14.0079
S045	Zhongmiansuo 49	Henan	YRR	115608320	15.0793
S046	Zhongluzajiaomian	Henan	YRR	137583778	17.9457
S047	Jiangsumian 3	Jiangsu	YtRR	126394097	16.4862
S048	Lu 742	Shandong	YRR	136413823	17.7931
S049	Lumianyan 32	Shandong	YRR	142339258	18.566
S050	C4744	the United States	USA&SU	86300461	11.2566
S051	Zhong 24	Henan	YRR	128442460	16.7534
S052	Nantong 5	Jiangsu	YtRR	111753176	14.5765
S053	Jinmian 5	Shanxi	YRR	137162442	17.8908
S054	Yumian 1	Henan	YRR	131159664	17.1078
S055	Xuzhou 1514	Jiangsu	YtRR	113434064	14.7957
S056	Dunhuang 77-116	Gansu	NNR	124333484	16.2174
S057	KK1543	the Soviet Union	USA&SU	130774775	17.0576
S058	Guannong 1	Liaoning	NNR	120912467	15.7712
S059	13P023	the United States	USA&SU	131741034	17.1836
S060	31503	Beijing	YRR	124000881	16.174
S061	Xinluzao 50	the North of Xinjiang	NNR	124042966	16.1795
S062	Jimian 11	Hebei	YRR	114989762	14.9987
S063	Bazhou 6510	the South of Xinjiang	NNR	112257897	14.6423
S064	Xinluzao 3	the North of Xinjiang	NNR	112743203	14.7056
S065	Xinluzhong 18	the South of Xinjiang	NNR	113909965	14.8578
S066	Deltapine cotton 14	the United States	USA&SU	111155099	14.4985
S067	Yuanmian 7	the South of Xinjiang	NNR	127986999	16.694
S068	Yumian 14	Henan	YRR	124465020	16.2346
S069	Huakangmian 1	Hubei	YtRR	118531133	15.4606
S070	Emian 16	Hubei	YtRR	134650875	17.5632
S071	Sulian 8911	the Soviet Union	USA&SU	102208888	13.3316
S072	Emian 10	Hubei	YtRR	109660079	14.3035
S073	Emian 24	Hubei	YtRR	99478401	12.9754
S074	Zhangyang 1	Liaoning	NNR	118416105	15.4456
S075	Yinmian 1	Beijing	YRR	108009179	14.0882
S076	SGK321	Hebei	YRR	116769411	15.2308
S077	Guangling 3	Henan	YRR	137072178	17.879
S078	Dezimian 531	the United States	USA&SU	113844709	14.8493
S079	52-128	Sichuan	YRR	112517319	14.6762
S080	Shaanmian 6	Shaanxi	YRR	118001462	15.3915
S081	Emian 3	Hubei	YtRR	112394202	14.6601
S082	Nongdamian 8	Hebei	YRR	101569767	13.2482
S083	Gailiangkezimian	the United States	USA&SU	102122107	13.3203
S084	Che 61-72	the South of Xinjiang	NNR	103220132	13.4635
S085	Zhongmiansuo 10	Henan	YRR	113758726	14.8381
S086	Bei492	the North of Xinjiang	NNR	117818592	15.3676
S087	Songzidaling	Hubei	YtRR	115115971	15.0151
S088	Simian 4	Jiangsu	YtRR	136978561	17.8668
S089	Xinluzhong 32	the South of Xinjiang	NNR	112226806	14.6383
S090	Lumian 22	Shandong	YRR	131438302	17.1441
S091	Moyu M20	the South of Xinjiang	NNR	130368391	17.0046
S092	Zhongmiansuo 30	Henan	YRR	124693603	16.2644
S093	Yinshan 4	Henan	YRR	139660222	18.2166
S094	Ejing 92	Hubei	YtRR	107118789	13.972
S095	Zhong 93001	Henan	YRR	109017624	14.2197
S096	Sulian 8908	the Soviet Union	USA&SU	122355265	15.9594
S097	Xiangmian 16	Hunan	YtRR	138078321	18.0102
S098	Lumian 6	Shandong	YRR	115339933	15.0443
S099	Ziyemian	the South of Xinjiang	NNR	114510051	14.9361
S100	Xinluzao 5	the North of Xinjiang	NNR	112196718	14.6344
S101	Chuan 7327	Sichuan	YtRR	111878342	14.5928
S102	Ganmian 17	Jiangxi	YtRR	96798984	12.626
S103	Jinmian 29	Shanxi	YRR	140944118	18.384
S104	Zhongmiansuo 2	Henan	YRR	113871436	14.8528
S105	466	the United States	USA&SU	124783185	16.2761
S106	Jimian 7	Hebei	YRR	114571116	14.9441
S107	Handan 885	Hebei	YRR	115555014	15.0724
S108	Mei87-22	the United States	USA&SU	113173899	14.7618
S109	1526	the United States	USA&SU	128596441	16.7734
S110	Guoxinmian 3	Hebei	YRR	114954777	14.9941
S111	Liao 96-103	Liaoning	NNR	138986526	18.1287
S112*	GZNn	China	China	64144692	8.3667
S113	Eguangmian	Hubei	YtRR	107088518	13.9681
S114	Ekangmian 9	Hubei	YtRR	121353666	15.8287
S115	13P022	the United States	USA&SU	120917207	15.7718
S116	SCK321	Henan	YRR	118957748	15.5162
S117	Sumian 11	Jiangsu	YtRR	133207656	17.3749
S118	Jifeng 554	Hebei	YRR	114455615	14.929
S119	Simian 3	Jiangsu	YtRR	123296181	16.0821
S120	Luodiantiezi	Guizhou	YRR	132100126	17.2305
S121	Yanmian 1	Sichuan	YtRR	138052285	18.0068
S122	39-38	the United States	USA&SU	122719696	16.0069
S123*	n2	China	China	59400351	7.74787
S124	Emian 22	Hubei	YtRR	117992386	15.3903
S125	Deltapine cotton 16	the United States	USA&SU	115680180	15.0887
S126	Yuanmian 5	the South of Xinjiang	YRR	131469321	17.1482
S127	Jimian 8	Hebei	YRR	131921451	17.2071
S128	Keyimian 2	Hebei	YRR	112025259	14.612
S129	Changrong 1	Jiangsu	YtRR	125529942	16.3735
S130	Han 7860	Hebei	YRR	124732677	16.2695
S131	Jinmian 18	Shanxi	YRR	119528959	15.5907
S132	Yishan 8	Henan	YRR	123606059	16.1225
S133	Zhong 1816	Henan	YRR	96708779	12.6142
S134	Jing1246	Hubei	YtRR	102165998	13.326
S135	Xinluzhong 4	the South of Xinjiang	NNR	136035939	17.7438
S136	Chuanmian 56	Sichuan	YtRR	124919147	16.2938
S137	Ningmian 1	Jiangsu	YtRR	136820194	17.8461
S138	Xinluzao 39	the North of Xinjiang	NNR	120206319	15.6791
S139	Jimian 3	Hebei	YRR	125100501	16.3175
S140	Chuanmian 30	Sichuan	YRR	140244600	18.2928
S141	Binmian 1	Shandong	YRR	109716812	14.3109
S142	Jimian 6	Hebei	YRR	130939032	17.079
S143	Sukang 191	Jiangsu	YtRR	103711650	13.5276
S144	Guangxitianbaozhongmian	Jiangxi	YtRR	128442237	16.7533
S145	Longmian 1	Liaoning	NNR	104633603	13.6479
S146	Esha 28	Hubei	YtRR	104285147	13.6024
S147	Emian 19	Hubei	YtRR	110090634	14.3596
S148	Jimian 958	Hebei	YRR	106598161	13.9041
S149	Xiangmian 11	Hunan	YtRR	127230613	16.5953
S150	Zhongmiansuo 2108	Henan	YRR	92524168	12.0684
S151	Jimian 1	Hebei	YRR	114253170	14.9026
S152	Hopical 130263	the United States	USA&SU	107609974	14.0361
S153	Xuzhou 514	Jiangsu	YtRR	137435720	17.9264
S154	Tashigan 2	the Soviet Union	USA&SU	117552679	15.333
S155	Ganmian 10	Jiangxi	YtRR	119778607	15.6233
S156	C3174	the United States	USA&SU	112582352	14.6847
S157	Xiezuo 2	Zhejiang	YtRR	132693812	17.3079
S158	Zimian 8	Henan	YRR	141726744	18.4861
S159	Xinluzhong 48	the South of Xinjiang	NNR	113240734	14.7705
S160	Changkangmian	the Soviet Union	USA&SU	122712088	16.0059
S161	Ekangmian 33	Hubei	YtRR	109922302	14.3377
S162	Shanzao 2786	Shaanxi	YRR	121163091	15.8039
S163	39-24	the United States	USA&SU	128188448	16.7202
S164	Ganmian 6	Jiangxi	YtRR	95089609	12.403
S165	Fandidatao	the Soviet Union	USA&SU	127826763	16.6731
S166	Ekangmian 2	Hubei	YtRR	124538709	16.2442
S167	Emian 20	Hubei	YtRR	126161862	16.4559
S168	Han 49	Hebei	YRR	122726181	16.0078
S169	Emian 15	Hubei	YtRR	103804710	13.5397
S170	Zong 1-59	Henan	YRR	155287264	20.2549
S171	Dexiamian 1	Shandong	YRR	109288550	14.255
S172	FH87	Henan	YRR	113273110	14.7748
S173	Shen 373	Henan	YRR	147472796	19.2356
S174	Lumian 14	Shandong	YRR	135282886	17.6456
S175	qianmian 465	Guizhou	YRR	126696012	16.5256
S176	Yun 1729	Shanxi	YRR	124827601	16.2819
S177	Beinong 1	Hebei	YRR	120646366	15.7365
S178	Jinmian 20	Shanxi	YRR	136033090	17.7434
S179	Jimian 19	Hebei	YRR	115862691	15.1125
S180	Zhongmiansuo 45	Henan	YRR	119968090	15.648
S181	Han 109	Hebei	YRR	113494519	14.8036
S182	Jinmian 38	Shanxi	YRR	137365166	17.9172
S183	Burundi cotton	the United States	USA&SU	109961782	14.3428
S184	Sumian 20	Jiangsu	YtRR	137356374	17.916
S185	Nantong 87-1220	Jiangsu	YtRR	138193295	18.0252
S186	Xinluzao 1	the North of Xinjiang	NNR	116727713	15.2254
S187	Pengzeyahuang	Jiangxi	YtRR	122924468	16.0336
S188	KK351	the United States	USA&SU	118015707	15.3934
S189	Nantongbian 3	Jiangsu	YtRR	121050960	15.7893
S190	Shiyuan 321	Hebei	YRR	116877074	15.2448
S191	Shan 2234	Shaanxi	YRR	102253350	13.3374
S192	Shannongfeng 6	Shandong	YRR	113906540	14.8574
S193	Handan 802	Hebei	YRR	94745575	12.3581
S194	Shiduan 5	Hebei	YRR	117101858	15.2742
S195	Changkangmian	Jiangsu	YtRR	125639807	16.3878
S196	13P041	the United States	USA&SU	109701853	14.3089
S197	C6524	the United States	USA&SU	85643576	11.1709
S198	Stoneville 4B	the United States	USA&SU	121195204	15.8081
S199	C464	the United States	USA&SU	88094974	11.4906
S200	Liaomian 16	Liaoning	NNR	99432701	12.9695
S201	Zhongzhimian 2	Henan	YRR	123947347	16.167
S202	37-30	the United States	USA&SU	124045336	16.1798
S203	Shaan 2786	Shaanxi	YRR	99375359	12.962
S204	Hongyejijiaomian	Henan	YRR	128511914	16.7624
S205	Lumian 26	Shandong	YRR	113496685	14.8039
S206	Zhongmiansuo 34	Henan	YRR	117304910	15.3006
S207	Shangnongfengkangmian 6	Shandong	YRR	99026694	12.9165
S208	Xinluzhong 3	the South of Xinjiang	NNR	128402180	16.7481
S209	Liaomian 12	Liaoning	NNR	134707827	17.5706
S210	Shanmian 4	Shaanxi	YRR	133607051	17.427
S211	Yubao 8	Henan	YRR	104398843	13.6172
S212	C201	the United States	USA&SU	111769859	14.5787
S213	Sumian 21	Jiangsu	YtRR	138920092	18.12
S214	Ekangmian 10	Hubei	YtRR	125659550	16.3904
S215	Jinmian 21	Shanxi	YRR	137998567	17.9998
S216	13-E-8004	the United States	USA&SU	120182395	15.676
S217	Chuanmian 109	Sichuan	YtRR	115389641	15.0508
S218	Zhongmiansuo 42	Henan	YRR	124928659	16.295
S219	Xinluzhong 14	the South of Xinjiang	NNR	126778449	16.5363
S220	Jingsimian	Shanxi	YRR	120460523	15.7122
S221	Xinluzhong 37	the South of Xinjiang	NNR	120620299	15.7331
S222	Jinmian 26	Shanxi	YRR	138633870	18.0827
S223	Beiersinuo	the United States	USA&SU	126882730	16.5499
S224	Yun 87-509	Shanxi	YRR	130913845	17.0757
S225	Heishanmian 1	Liaoning	NNR	113655659	14.8247
S226	Yuanmian 6	the South of Xinjiang	NNR	119091751	15.5337
S227	NC20B	the United States	USA&SU	82499133	10.7608
S228	13-E-5113	the United States	USA&SU	109429520	14.2734
S229	Xinluzao 32	the North of Xinjiang	NNR	114636361	14.9526
S230	Xinluzhong 5	the North of Xinjiang	NNR	132241904	17.2489
S231	Xinluzhong 2	the North of Xinjiang	NNR	115836225	15.1091
S232	Guangling 1	Jiangxi	YtRR	135510602	17.6753
S233	Lingbaomian	Henan	YRR	128535280	16.7655
S234	Lumian 584	Shandong	YRR	124609266	16.2534
S235	Yapengmian	Hubei	YtRR	102555493	13.3768
S236	Ejing 1	Hubei	YtRR	117852701	15.3721
S237	6919	the United States	USA&SU	136269786	17.7743
S238	Deltapine SR-1	the United States	USA&SU	110983586	14.4761
S239	471guangzi	Henan	YRR	127505075	16.6311
S240	Xuzhou 209	Jiangsu	YtRR	110312263	14.3886
S241	Lumian 5	Shandong	YRR	129060941	16.834
S242	Shangqiu 24	Henan	YRR	133225083	17.3772
S243	LuK 638	Shandong	YRR	133623731	17.4292
S244	Lanmianhua	Hebei	YRR	101906051	13.2921
S245	Xinluzao 4	the North of Xinjiang	NNR	123930340	16.1648
S246	Zhongmiansuo 40	Henan	YRR	147627170	19.2557
S247	Dunhuang 77-116	Gansu	NNR	139778771	18.232
S248	Shanong 6	Hubei	YtRR	117167266	15.2827
S249	Jinmian 8	Shanxi	YRR	126163874	16.4562
S250	Xinluzao 53	the North of Xinjiang	NNR	123268349	16.0785
S251	AoCS50/2	the United States	USA&SU	143490174	18.7161
S252	Xinyan 96-48	Henan	YRR	129114690	16.841
S253	Huadong 6	Jiangsu	YtRR	112996775	14.7387
S254	Lumian 37	Shandong	YRR	122209249	15.9403
S255	Guangyedaizimian	the United States	USA&SU	101382037	13.2237
S256	Ekangmian 6	Hubei	YtRR	110297380	14.3866
S257	Zhong 161	Henan	YRR	132065662	17.226
S258	Zhemian 3	Zhejiang	YtRR	134256684	17.5117
S259	Lixiandatao	Hunan	YRR	113412255	14.7929
S260	LAPAR45	the United States	USA&SU	113251274	14.7719
S261	Qinli 514	Hebei	YRR	110102029	14.3611
S262	Momian 4	Guizhou	YtRR	119417958	15.5763
S263	Jinmian 13	Shanxi	YRR	123238112	16.0745
S264	Zhongmiansuo 43	Henan	YRR	124518028	16.2415
S265	Moyu 11	the South of Xinjiang	NNR	96660153	12.6078
S266	ZhongR 108	Henan	YRR	113886117	14.8547
S267	Jinmian 17	Shanxi	YRR	128022269	16.6986
S268	Yuenandatao	Vietnam	YtRR	105208202	13.7228
S269	Lumian 28	Shandong	YRR	135758254	17.7076
S270	Jinmian 2	Liaoning	NNR	133244796	17.3798
S271	Jinmian 24	Shanxi	YRR	132399687	17.2695
S272	CEAT591	the United States	USA&SU	116806790	15.2357
S273	Kuche T94-4	the South of Xinjiang	NNR	101835510	13.2829
S274	Ganmian 12	Jiangxi	YRR	123541711	16.1141
S275	Fumian 289	Henan	YRR	113887744	14.8549
S276	Xinluzao 48	the North of Xinjiang	NNR	142920913	18.6419
S277	Xinluzao 36	the North of Xinjiang	NNR	124787088	16.2766
S278	Zhemian 11	Zhejiang	YtRR	121188779	15.8072
S279	Yumian 15	Henan	YRR	123171956	16.0659
S280*	GZnn	China	China	54813674	7.14961
S281	Emian 11	Hubei	YtRR	107542184	14.0272
S282	Zhongzhimian 372	Henan	YRR	105630278	13.7779
S283	31413	Beijing	YRR	114622158	14.9507
S284	Chuanmian 98	Sichuan	YtRR	137213927	17.8975
S285	Shan 3619	Shaanxi	YRR	139654159	18.2158
S286	Jinmian 1	Shanxi	YRR	128123176	16.7117
S287	Junmian 1	the South of Xinjiang	NNR	150279199	19.6016
S288	Zhong 12	Henan	YRR	135891994	17.725
S289	Yumian 3	Henan	YRR	114905240	14.9876
S290	Bomian 2	Shandong	YRR	108473061	14.1487
S291	Xiang 163	Hunan	YtRR	101831481	13.2824
S292	Sumian 8	Jiangsu	YtRR	113783779	14.8414
S293	Liaomian 18	Liaoning	NNR	134165510	17.4998
S294	Zhong 2101	Henan	YRR	96834346	12.6306
S295	Jinmian 6	Shanxi	YRR	141327528	18.434
S296	Dalingmian 69	Henan	YRR	118281857	15.4281
S297	74s-237	the United States	USA&SU	127327644	16.608
S298	Nongken 5	the South of Xinjiang	NNR	105982760	13.8238
S299	Yumian 19	Henan	YRR	94994111	12.3905
S300	sGKmianxiang69	Henan	YRR	94191229	12.2858
S301	Liao 4853	Liaoning	NNR	119707340	15.614
S302	Jimian668	Hebei	YRR	123668606	16.1307
S303	Yuanmian 8	the South of Xinjiang	NNR	125250528	16.337
S304	Binchuan 373	Yunnan	YRR	112667695	14.6958
S305	Duangguozhi 8-9	Henan	YRR	132299976	17.2565
S306	Yumian 8	Henan	YRR	123589341	16.1203
S307	Xinluzhong 42	the South of Xinjiang	NNR	113389732	14.79
S308	Yu 79-10	Henan	YRR	134678070	17.5667
S309	Jimian 298	Hebei	YRR	105080222	13.7061
S310	Sumian 1	Jiangsu	YRR	109629055	14.2994
S311	Ji 688	Hebei	YRR	106763922	13.9257
S312	Stoneville 2B	the United States	USA&SU	155830578	20.3257
S313	Zhongmiansuo 12	Henan	YRR	133918223	17.4676
S314	TM-1	China	China	100310998	13.084
S315	Tashigan 6	the Soviet Union	USA&SU	119371217	15.5702
S316	Zhongmiansuo 19	Henan	YRR	119170711	15.544
S317	C1470	the Soviet Union	USA&SU	147003261	19.1743
S318	Tianmian 1	Hubei	YtRR	114934886	14.9915
S319	Ganmian 1	Jiangxi	YtRR	114387940	14.9202
S320	Emian 14	Hubei	YtRR	106111443	13.8406
S321	Emian 21	Hubei	YtRR	115856454	15.1117
S322	Lixian 72	Hunan	YtRR	143535578	18.722
S323	Simian 2	Jiangsu	YtRR	116125263	15.1468
S324	Xinluzhong 1	the South of Xinjiang	NNR	128029211	16.6995
S325	C312	the United States	USA&SU	115217430	15.0284
S326	Hongkecaomian	Henan	YRR	115347937	15.0454
S327	Jinmian 12	Shanxi	YRR	135699875	17.7
S328	HMJ wu	Henan	YRR	124931124	16.2954
S329	Liaojinmian 5	Liaoning	NNR	136281566	17.7759
S330	Xinluzao 8	the North of Xinjiang	NNR	112600966	14.6871
S331	Sumian 5	Jiangsu	YtRR	110971931	14.4746
S332	Zhongmiansuo 41	Henan	YRR	130794616	17.0602
S333	Nongda 94-7	Hebei	YRR	135211158	17.6362
S334	Xinlu 201	the South of Xinjiang	NNR	129534936	16.8959
S335	Linnan 556	Shandong	YRR	116501168	15.1958
S336	Zhong25	Henan	YRR	106097574	13.8388
S337	Zhongmiansuo 69	Henan	YRR	137933735	17.9914
S338	Ningmian 7	Jiangsu	YtRR	132723532	17.3118
S339	Liaomian 1779	Liaoning	NNR	138678329	18.0885
S340	Zhongmiansuo 32	Henan	YRR	117724510	15.3554
S341	Emian 9	Hubei	YtRR	105982076	13.8237
S342	13p024	the United States	USA&SU	138772928	18.1008
S343	Sulian 85	the Soviet Union	USA&SU	116528985	15.1994
S344	Jinmian 25	Shanxi	YRR	133382693	17.3977
S345	Jinmian 3209	Shanxi	YRR	129718233	16.9198
S346	Shuangyemian	the United States	USA&SU	92916295	12.1195
S347	Aizimian	the United States	USA&SU	118327490	15.434
S348	Xinluzao 15	the North of Xinjiang	NNR	135062046	17.6168
S349	Nongkeng 5	Xinjiang	NNR	106665888	13.9129
S350	Daihongdai	Hunan	YtRR	121775758	15.8838
S351	Jinmian 36	Shanxi	YRR	119747042	15.6192
S352	Xinluzhong 7	the South of Xinjiang	NNR	125351954	16.3503
S353	Jimian 91-19	Hebei	YRR	113275829	14.7751
S354	Dunn18	Gansu	NNR	115325865	15.0425
S355	Jinnong 804	Shanxi	YRR	135471625	17.6702
S356	39-16	the United States	USA&SU	132176888	17.2405
S357	Startex619	the United States	USA&SU	140945219	18.3842
S358	Zhongmiansuo 31	Henan	YRR	125170987	16.3267
S359	65-201	the South of Xinjiang	NNR	108772360	14.1877
S360	Baimian 1	Henan	YRR	124504031	16.2397
S361	Shanmian 1	Shaanxi	YRR	131125081	17.1033
S362	Shi 185	the North of Xinjiang	NNR	104366268	13.613
S363	Jinmian 11	Shanxi	YRR	104497615	13.6301
S364	Keyi 181	Hebei	YRR	133784488	17.4502
S365	Yumian 5	Henan	YRR	130685393	17.0459
S366	Yongji 2	Hubei	YRR	128136046	16.7134
S367	C-450-555	the United States	USA&SU	117351395	15.3067
S368	Yuwu 19	Henan	YRR	128830781	16.804
S369	KK1047	the United States	USA&SU	125943742	16.4274
S370	Xincedaling	the North of Xinjiang	NNR	110414209	14.4019
S371	Xumian 219	Jiangsu	YtRR	125391952	16.3555
S372	Liaoyangduanjie	Liaoning	NNR	127857082	16.677
S373	Yumian 1	Henan	YRR	145438942	18.9703
S374	Jijiaodezimian	the United States	USA&SU	104542712	13.636
S375	Chuanmian 239	Sichuan	YtRR	118797271	15.4953
S376	Jinzhong 169	Shanxi	YRR	112130615	14.6257
*DNA re-sequencing data were published in Wang et al. “Asymmetric subgenome selection and cis-regulatory divergence during cotton domestication” Nat Genet. 2017, 49(4):579-587.
Others were new data in this study.

## Sheet: Supp Table 2
Supplementary Table 2. Summary of RNA sequencing data in fiber development for 376 G. hirsutum accessions.
Sample ID	Total read pairs	aligned concordantly exactly 1 time	aligned concordantly >1 times	timepoint
S001	44665831	33575791	1876064	0DPA
S002	51496365	34608402	2069518	0DPA
S003	36824856	30551257	1556487	0DPA
S004	45598200	36982682	1942189	0DPA
S005	48419060	38727619	2039957	0DPA
S006	45404342	34204560	1891362	0DPA
S007	46856015	38495079	1929001	0DPA
S008	44012680	31697828	1763650	0DPA
S009	46993729	34349252	1967753	0DPA
S010	34242201	28826759	1438244	0DPA
S011	32327164	25302384	1344328	0DPA
S012	36320298	28911561	1496031	0DPA
S013	35395587	28938751	1460324	0DPA
S014	38389523	27743409	1542673	0DPA
S015	44663696	36436601	1879291	0DPA
S016	37454365	30348903	1537998	0DPA
S017	41232174	28048766	1693039	0DPA
S018	41564170	34296614	1793513	0DPA
S019	39590963	28968393	1681607	0DPA
S020	35192424	28434608	1509722	0DPA
S021	32690951	26476463	1390538	0DPA
S022	42105817	27421544	1673361	0DPA
S023	45635627	37191782	1941074	0DPA
S024	68420858	45885318	2825300	0DPA
S025	67808718	46771022	3056961	0DPA
S026	57644127	46288398	2706486	0DPA
S027	58867068	44638423	2721146	0DPA
S028	48890217	33535445	2404208	0DPA
S029	53562144	40311856	2486230	0DPA
S030	50858951	43563191	1808768	0DPA
S031	56124369	48239580	2038463	0DPA
S032	53964857	46365918	1904385	0DPA
S033	54270022	46237041	2007599	0DPA
S034	45572146	38668246	1523288	0DPA
S035	49894772	42180156	1849916	0DPA
S036	48728755	41586889	1731082	0DPA
S037	48807091	41663364	1744411	0DPA
S038	54409220	47779050	2382909	0DPA
S042	43787428	35400629	1781873	0DPA
S043	39037910	33295588	1421205	0DPA
S044	41923414	35503513	1524808	0DPA
S045	41448978	28777218	1572218	0DPA
S046	34271228	21114863	1179427	0DPA
S047	33796139	23697923	1209321	0DPA
S048	35018756	24416187	1247354	0DPA
S049	41692102	29167694	1507013	0DPA
S050	55327913	37192600	1966245	0DPA
S051	50515293	36942939	1980460	0DPA
S052	47236345	31164715	1568874	0DPA
S053	34657994	26822628	1265781	0DPA
S054	47344907	35281712	1776409	0DPA
S055	49953205	38408530	1930844	0DPA
S056	43226295	32462737	1613973	0DPA
S057	45489756	34213329	1652316	0DPA
S058	38541775	30689147	1557385	0DPA
S059	39009886	28919960	1431484	0DPA
S060	42374434	33055015	1648157	0DPA
S061	35031229	25753297	1342394	0DPA
S062	34084838	24858591	1230605	0DPA
S063	45699116	33625267	1704568	0DPA
S064	44392411	33508088	1650982	0DPA
S065	38118171	28184214	1419415	0DPA
S066	42911691	31406349	1593110	0DPA
S067	44464800	33969833	1861719	0DPA
S068	36418886	26843254	1411456	0DPA
S069	34061591	25285599	1253700	0DPA
S070	35243768	26471209	1287747	0DPA
S071	34624545	25153948	1171435	0DPA
S072	29550815	20940325	1055777	0DPA
S073	35474575	26930825	1288230	0DPA
S074	34094452	21978850	1250013	0DPA
S075	31895531	21873174	1170174	0DPA
S076	34315198	25020246	1151065	0DPA
S077	35018567	25459388	1269528	0DPA
S078	38078561	28424579	1451662	0DPA
S079	44918375	32585493	1729579	0DPA
S080	49435495	35792717	1836032	0DPA
S081	44940170	33054366	1676719	0DPA
S082	46756677	35002812	1673010	0DPA
S083	40994957	29790567	1486413	0DPA
S084	49773542	36003467	1853821	0DPA
S085	37178555	26560748	1366859	0DPA
S086	39089044	28878554	1447368	0DPA
S087	36197909	25972799	1308725	0DPA
S088	42556998	31760189	1633480	0DPA
S089	53088731	41986615	2162864	0DPA
S090	35408022	25747707	1312679	0DPA
S091	38231678	28338218	1455631	0DPA
S092	36727301	25829316	1289959	0DPA
S093	46309982	34087778	1695661	0DPA
S094	39619875	29079730	1483243	0DPA
S095	36591494	26330897	1312943	0DPA
S096	43909190	32197499	1558885	0DPA
S097	41542411	30755119	1525196	0DPA
S098	45714411	33102898	1698969	0DPA
S099	41237700	29935252	1423703	0DPA
S100	34312387	24333591	1265218	0DPA
S101	39786328	26446970	1435462	0DPA
S102	39208609	29168756	1414238	0DPA
S103	47141654	35176889	1762805	0DPA
S104	33349888	25311023	1199943	0DPA
S105	51118154	39027206	1815536	0DPA
S106	41361800	30002431	1550805	0DPA
S107	31219569	23283082	1151019	0DPA
S108	49670879	36309904	1902215	0DPA
S109	41879505	31165678	1626373	0DPA
S110	45845851	34309078	1756669	0DPA
S111	31336168	22772383	1292003	0DPA
S112	30984526	22142119	1190538	0DPA
S113	29778243	21675120	1224080	0DPA
S114	48609901	37399056	1847019	0DPA
S115	64962845	46917604	2745185	0DPA
S116	28223355	19697460	1183510	0DPA
S117	38543160	27388817	1599659	0DPA
S118	30894853	22409923	1246385	0DPA
S119	35386117	25781675	1470040	0DPA
S120	44614395	32913828	1814980	0DPA
S121	51788669	36700633	2263044	0DPA
S122	40855824	32102637	1651157	0DPA
S123	39203439	28324111	1605222	0DPA
S124	33742467	23202554	1352486	0DPA
S125	37022777	26153125	1502752	0DPA
S126	33656729	23570281	1358404	0DPA
S127	33272808	23544635	1350969	0DPA
S128	40626510	28948942	1626868	0DPA
S129	30841490	22095570	1218282	0DPA
S130	33448369	20242024	1292300	0DPA
S131	28927501	20163419	1141967	0DPA
S132	32127751	21872115	1290230	0DPA
S133	35405114	25617064	1476627	0DPA
S134	38773808	28353742	1683261	0DPA
S135	31817122	22789997	1338900	0DPA
S136	30890213	22496795	1289643	0DPA
S137	64790406	46920361	2684240	0DPA
S138	35487259	25439613	1437914	0DPA
S139	42909459	33229160	1605549	0DPA
S140	48625029	35727558	1741552	0DPA
S141	28227920	20291091	1119047	0DPA
S142	34870180	24614892	1437125	0DPA
S143	44045944	34131830	1780154	0DPA
S144	33328798	24127803	1354380	0DPA
S145	30667763	22040770	1244834	0DPA
S146	33093563	23748546	1363665	0DPA
S147	43671640	30890084	1788575	0DPA
S148	46246350	33975366	1761912	0DPA
S149	31846521	22706284	1347832	0DPA
S150	38146949	27559753	1560532	0DPA
S151	44078845	31073219	1775260	0DPA
S152	42288948	33134411	1635110	0DPA
S153	40408310	29062959	1651137	0DPA
S154	36006776	25306360	1416553	0DPA
S155	31646937	22284287	1253923	0DPA
S156	31713984	21755563	1180684	0DPA
S157	40126297	31829916	1716960	0DPA
S158	39304559	29350933	1695924	0DPA
S159	42002873	30044079	1705625	0DPA
S160	45932170	34455197	1907832	0DPA
S161	41162724	29468676	1714284	0DPA
S162	35541491	25922257	1413891	0DPA
S163	38572190	27342294	1584492	0DPA
S164	37993944	26648688	1470981	0DPA
S165	60409988	42065600	2486153	0DPA
S167	65862314	44577201	2522995	0DPA
S168	52837689	34610934	1995524	0DPA
S169	52578686	37476556	2143415	0DPA
S170	40080050	28614988	1615454	0DPA
S171	32691589	23378423	1361451	0DPA
S172	29597980	21115768	1177438	0DPA
S173	46611721	31822568	1879226	0DPA
S174	44178716	31773868	1834115	0DPA
S175	49598903	34318419	1947334	0DPA
S176	37176643	26282734	1419322	0DPA
S177	34371666	29550522	1569886	0DPA
S178	33026651	23112099	1275685	0DPA
S179	36601843	25550186	1482781	0DPA
S180	54987139	38521441	2167475	0DPA
S181	43358572	29183405	1834388	0DPA
S182	49997863	35650633	2140445	0DPA
S183	51579111	44625735	2017003	0DPA
S184	40747777	29994503	1727544	0DPA
S185	57941625	39767735	2403615	0DPA
S186	52161139	35769029	2189758	0DPA
S187	51299167	22073416	1981335	0DPA
S188	53113142	35118200	2116302	0DPA
S189	51431994	38412642	2261060	0DPA
S190	50481291	35575403	2182152	0DPA
S191	52900396	35609810	2143712	0DPA
S192	58668481	40740615	2516065	0DPA
S193	54617390	37520794	2292221	0DPA
S194	44427908	33344835	1967166	0DPA
S195	49759214	34488846	2134516	0DPA
S196	37359745	28127738	1647976	0DPA
S197	41985485	28925915	1926877	0DPA
S198	49426424	33205246	2243908	0DPA
S199	29153516	23164610	1195154	0DPA
S200	36040289	28565653	1469842	0DPA
S201	32699629	25737161	1289896	0DPA
S202	38290071	29814421	1600323	0DPA
S203	45761475	31356307	1955246	0DPA
S204	43795750	29406896	1879005	0DPA
S205	34549035	22905857	1586782	0DPA
S206	40899997	25399410	1736208	0DPA
S207	36955249	29070073	1569809	0DPA
S208	39071323	31407201	1697071	0DPA
S209	50559970	39316263	2240984	0DPA
S210	39445724	30690933	1688949	0DPA
S211	47869970	32795891	2199494	0DPA
S212	51701461	34261945	2341498	0DPA
S213	39330247	26643387	1768130	0DPA
S214	51974492	36521009	2399957	0DPA
S215	39076350	30686277	1557289	0DPA
S216	49561637	38706472	2071671	0DPA
S217	38552442	30643902	1656099	0DPA
S218	37951916	30259205	1528629	0DPA
S219	47916297	33193456	2099353	0DPA
S220	45187987	29791184	1944791	0DPA
S221	47771682	33563109	2129679	0DPA
S222	37777857	29771695	1558757	0DPA
S223	39736580	31652469	1622697	0DPA
S224	50043706	39781485	2129256	0DPA
S225	40379979	31979967	1719339	0DPA
S226	43752920	30583812	1953920	0DPA
S227	46288212	31316510	2134195	0DPA
S228	38072847	26233256	1655102	0DPA
S229	52755003	35884290	2392183	0DPA
S230	49931791	39125639	2012644	0DPA
S231	51070725	40221784	2162345	0DPA
S232	39555058	31180157	1585610	0DPA
S233	47478116	36653482	1918502	0DPA
S234	56028696	39472747	2402733	0DPA
S235	48877904	29409419	2111190	0DPA
S236	46729198	33591807	2146029	0DPA
S237	39594582	31500250	1530068	0DPA
S238	38716631	24977675	1516861	0DPA
S239	34102735	22785637	1301989	0DPA
S240	32762784	21621657	1199392	0DPA
S241	39686557	26018558	1478531	0DPA
S242	34647205	22303310	1327536	0DPA
S243	36936791	24465176	1370602	0DPA
S244	44001295	38221920	1672990	0DPA
S245	30076056	19654756	1159302	0DPA
S246	33803163	23769072	1286703	0DPA
S247	36655482	25696078	1437415	0DPA
S248	32603269	23020115	1250676	0DPA
S249	33405252	26928719	1326689	0DPA
S250	46007538	36648056	1948742	0DPA
S251	39843659	27634594	1535897	0DPA
S252	31368839	21654120	1195140	0DPA
S253	39540472	26374786	1565021	0DPA
S254	34479016	24046223	1337666	0DPA
S255	41849578	28657856	1613737	0DPA
S256	38461439	26946405	1518014	0DPA
S257	33743384	23704393	1304712	0DPA
S258	41769910	31166701	1638096	0DPA
S259	37520753	26153322	1475959	0DPA
S260	32311309	22077936	1208646	0DPA
S261	35581666	24165719	1361266	0DPA
S262	32951669	23950411	1318418	0DPA
S263	38468806	27775819	1524961	0DPA
S264	37405201	26542889	1446284	0DPA
S265	39428465	29791384	1627303	0DPA
S266	45707826	32386249	1804285	0DPA
S267	39490851	31954867	1668970	0DPA
S268	40483981	28106295	1591041	0DPA
S269	39530756	28257515	1599609	0DPA
S270	35207685	25663478	1476535	0DPA
S271	32544435	23800682	1296605	0DPA
S274	31684731	23084108	1238577	0DPA
S275	35843355	26571858	1422758	0DPA
S276	43075102	30103028	1683019	0DPA
S277	41941449	30452831	1647998	0DPA
S278	31744062	22713952	1275107	0DPA
S279	35846602	27116415	1405145	0DPA
S280	30678006	23575020	1236301	0DPA
S281	31028234	24454962	1286743	0DPA
S282	37716038	29672990	1534392	0DPA
S283	42092693	31104168	1712093	0DPA
S284	32675747	24692853	1371231	0DPA
S285	34240149	27183688	1478281	0DPA
S286	47903386	38533364	2133069	0DPA
S287	45382714	35557555	1845679	0DPA
S288	42637553	33842763	1923767	0DPA
S289	40750650	27311796	1777188	0DPA
S290	38905829	24880702	1652299	0DPA
S291	38255479	24777600	1625861	0DPA
S292	37856994	24768880	1651574	0DPA
S293	39333959	24936877	1611692	0DPA
S294	51647529	34716977	2228942	0DPA
S295	32071293	19557320	1342016	0DPA
S296	40978994	26789433	1774872	0DPA
S297	36159103	23638590	1593120	0DPA
S298	33752588	22171292	1415630	0DPA
S299	38907369	25290576	1659727	0DPA
S300	36515240	26114947	1616602	0DPA
S301	29839326	18519278	1172274	0DPA
S302	40715527	26626710	1716460	0DPA
S303	44926034	28049643	1930341	0DPA
S304	35186725	30136669	1206753	0DPA
S305	33143818	18265651	1262854	0DPA
S306	35899170	23061200	1538345	0DPA
S307	36010954	22697167	1459833	0DPA
S308	31603873	18363792	1258969	0DPA
S309	39457689	24488999	1632412	0DPA
S310	46553102	28721715	1891055	0DPA
S311	31745321	18222899	1269627	0DPA
S312	37975420	22989951	1519894	0DPA
S313	34100506	20497616	1388631	0DPA
S314	39489518	33658060	1338618	0DPA
S315	34627361	29498536	1248740	0DPA
S316	35695650	30124050	1200897	0DPA
S317	38637373	33166868	1373949	0DPA
S318	42091986	35884325	1588485	0DPA
S319	42249015	36309221	1494698	0DPA
S320	38422544	32814050	1438611	0DPA
S321	39286764	34024417	1420418	0DPA
S322	36678158	30870569	1423095	0DPA
S323	37211630	31784646	1378361	0DPA
S324	40021769	33866874	1444325	0DPA
S325	40397442	34414896	1419263	0DPA
S326	41091536	35130931	1492655	0DPA
S327	39676436	34090097	1420170	0DPA
S328	40808203	34772765	1525091	0DPA
S329	39075414	32968031	1394677	0DPA
S330	42984489	36535571	1514829	0DPA
S331	37987423	32672569	1417458	0DPA
S332	42470232	36347207	1548626	0DPA
S333	34053622	29049266	1211922	0DPA
S334	41385280	35407366	1547766	0DPA
S335	39321462	33633387	1405415	0DPA
S336	39054090	33266986	1383676	0DPA
S337	40735366	26048503	1612821	0DPA
S338	39012545	24859084	1417097	0DPA
S339	30957508	18686766	1239252	0DPA
S340	32225028	18184358	1185107	0DPA
S341	30113363	17688376	1092666	0DPA
S342	36694409	20395639	1325823	0DPA
S343	60533912	35067328	2443518	0DPA
S344	32902359	18384683	1251911	0DPA
S345	39881820	34480467	1417300	0DPA
S346	40743205	21804977	1418312	0DPA
S347	44704907	27549485	1585611	0DPA
S348	34308578	17166045	1133499	0DPA
S349	32752825	17057295	1146486	0DPA
S350	38413913	24595469	1436835	0DPA
S351	28865514	15733900	993376	0DPA
S352	37794862	19681840	1312410	0DPA
S353	40969124	22640345	1507607	0DPA
S354	38399222	21144005	1402747	0DPA
S355	38236887	21363431	1421880	0DPA
S356	41327734	26951549	1586674	0DPA
S357	30383783	14597774	1027669	0DPA
S358	37387794	20631554	1355301	0DPA
S359	41378666	22277096	1577073	0DPA
S360	29289497	16015264	1084478	0DPA
S361	40377878	22020299	1555768	0DPA
S362	41844755	22521470	1544717	0DPA
S363	33278271	19728595	1374864	0DPA
S364	36938092	20860178	1365235	0DPA
S365	43850850	24186974	1613846	0DPA
S366	34767425	19504364	1250485	0DPA
S367	30004304	21283734	1443738	0DPA
S368	32588164	21979280	1442928	0DPA
S369	30153010	19085015	1259035	0DPA
S370	32943702	21206950	1360388	0DPA
S371	43792216	25462849	1690040	0DPA
S372	33208759	20132884	1366536	0DPA
S373	29204053	18516832	1184125	0DPA
S374	31527883	20357048	1296408	0DPA
S375	43231232	30424024	1983094	0DPA
S376	42729678	28671890	1816860	0DPA
S001	33256978	25919545	1941695	4DPA
S002	33378081	24750591	2434925	4DPA
S003	31031242	23281107	2181843	4DPA
S004	36434332	27187602	2373293	4DPA
S005	35166499	27208855	2004008	4DPA
S006	38776667	30659372	2399542	4DPA
S007	33397444	26910919	1837181	4DPA
S008	33240739	26422798	2047669	4DPA
S009	50981307	40519502	3068128	4DPA
S010	31608837	25541828	1747684	4DPA
S011	34673259	27561014	1913306	4DPA
S012	36271798	28553860	1993599	4DPA
S013	33176560	26386086	1904510	4DPA
S014	35430709	27872994	2035523	4DPA
S015	33130333	26033872	1954965	4DPA
S016	30928396	24509833	1765206	4DPA
S017	45224080	35118469	2489311	4DPA
S018	38844702	30504807	2249057	4DPA
S019	36990456	28884993	2085369	4DPA
S020	32988597	25656130	1980674	4DPA
S021	37194293	29840862	2106770	4DPA
S022	40470019	32142142	2307970	4DPA
S023	34308820	27736789	1819636	4DPA
S025	38893644	30791230	2350852	4DPA
S026	34287269	28170808	1828759	4DPA
S027	37365897	29960511	2097944	4DPA
S028	33427718	27044756	1829047	4DPA
S029	36540664	29290266	2089599	4DPA
S030	34024496	28113755	1944650	4DPA
S031	33141147	26941385	1895992	4DPA
S033	36626686	30091042	2005780	4DPA
S034	34855216	28408466	1892050	4DPA
S035	35916521	28986945	2029896	4DPA
S036	36047336	29192947	2012268	4DPA
S037	36504168	29563770	2101395	4DPA
S038	34897775	28603840	2026791	4DPA
S039	35234603	27678818	2326326	4DPA
S040	39756004	32101498	2399820	4DPA
S041	38127136	30266846	2229354	4DPA
S042	32856535	26735690	1859105	4DPA
S043	34981356	28048867	2032338	4DPA
S044	33829873	27559046	1994904	4DPA
S045	35591689	29060190	2022927	4DPA
S047	37768048	30200061	2272814	4DPA
S048	49294563	43419345	2170995	4DPA
S049	34982684	21079225	1468244	4DPA
S050	32360213	20642788	1396331	4DPA
S051	34560431	23078842	1565162	4DPA
S052	42719216	26953871	1812464	4DPA
S053	44996348	29935742	1978106	4DPA
S054	48865147	32886219	2167532	4DPA
S055	36945799	23002521	1529481	4DPA
S056	43790574	29991067	2047977	4DPA
S057	35000062	21041753	1382177	4DPA
S058	45987881	31436776	2181813	4DPA
S059	40902389	28086926	1907660	4DPA
S060	37612109	25734393	1806250	4DPA
S061	43223393	29321010	2020365	4DPA
S062	36187431	26371961	1717227	4DPA
S063	39187461	26788887	1873318	4DPA
S064	36457945	24611658	1641077	4DPA
S065	43157122	30029683	2124726	4DPA
S067	40210854	29199650	1940433	4DPA
S068	32769844	22892714	1494986	4DPA
S069	39396563	26416927	1896302	4DPA
S070	43503492	29283616	2129771	4DPA
S071	39745490	26342759	1866717	4DPA
S072	49280845	33762872	2320218	4DPA
S073	42423862	26029840	1746618	4DPA
S074	34153759	24295936	1644210	4DPA
S075	34552122	23777329	1678455	4DPA
S076	35718040	25352016	1760009	4DPA
S077	37363401	25588768	1812564	4DPA
S078	32093256	22129512	1541096	4DPA
S079	30364046	20209194	1430337	4DPA
S080	41023564	26831722	1839363	4DPA
S081	46675931	31134635	2165306	4DPA
S082	38247637	27088099	1837284	4DPA
S083	37839591	26951518	1827092	4DPA
S084	38027951	26803529	1789926	4DPA
S085	38878282	26202958	1814197	4DPA
S086	37695760	25231430	1719405	4DPA
S087	37082155	25386287	1706495	4DPA
S088	43294286	29174368	1985193	4DPA
S089	39427882	25178461	1753121	4DPA
S090	39302127	25199730	1801655	4DPA
S091	46338092	30641627	2210172	4DPA
S092	46817776	31674766	2344074	4DPA
S093	47223572	31264213	2297606	4DPA
S094	44133663	29828396	2161797	4DPA
S095	50428716	34442999	2547581	4DPA
S096	38724555	20820067	1601242	4DPA
S097	43795521	23620419	1816043	4DPA
S098	44219621	37599740	2019348	4DPA
S099	41575770	23129119	1798038	4DPA
S100	41828060	35715235	1852226	4DPA
S101	39082038	33282228	1665667	4DPA
S102	30197183	16899550	1215712	4DPA
S103	32314227	17543611	1301547	4DPA
S104	40789537	34559723	1826052	4DPA
S105	42049588	35442077	1650897	4DPA
S106	38267120	32288094	1644762	4DPA
S107	53417498	29313277	2305406	4DPA
S108	39645480	33544529	1709190	4DPA
S109	40359127	34241773	1669298	4DPA
S110	37948787	32073582	1743664	4DPA
S111	40390596	34246766	1727832	4DPA
S112	34913552	21005075	1594044	4DPA
S113	34840790	19091759	1494550	4DPA
S114	35684066	21541105	1604564	4DPA
S115	36124938	20793496	1555957	4DPA
S116	42551871	29505836	2064943	4DPA
S117	46588903	24821410	1989150	4DPA
S118	38205414	22285927	1682643	4DPA
S119	31283812	17450952	1360089	4DPA
S120	52280345	29077389	2177467	4DPA
S121	33595060	18454637	1354131	4DPA
S122	31248200	17160220	1264255	4DPA
S123	51776612	29740169	2350774	4DPA
S125	44959660	24868639	1961292	4DPA
S126	51409338	28920590	2272525	4DPA
S127	45089318	25605121	2080909	4DPA
S128	46673509	25638036	1984378	4DPA
S129	33878249	18781669	1448273	4DPA
S130	32436115	18155487	1370500	4DPA
S131	34616163	18956154	1563818	4DPA
S132	34208934	19003721	1506660	4DPA
S133	35994951	19467985	1536949	4DPA
S134	39262096	33066642	1765891	4DPA
S135	31610399	17491011	1382342	4DPA
S136	30485519	17425589	1338390	4DPA
S137	38975514	21896958	1698814	4DPA
S138	31448261	17450228	1354420	4DPA
S139	31723357	17451000	1370780	4DPA
S140	49456850	35670553	2409217	4DPA
S141	31506516	17218192	1338732	4DPA
S142	37367669	31624058	1704245	4DPA
S143	38580841	32253543	1832814	4DPA
S144	39739610	33916565	1755053	4DPA
S145	37401327	31637003	1580862	4DPA
S146	39899577	21932037	1701925	4DPA
S147	42802864	23177682	1822975	4DPA
S148	39692293	33732123	1785757	4DPA
S149	40385495	21829329	1798134	4DPA
S150	37016391	31458858	1747656	4DPA
S151	45465857	24528520	1977992	4DPA
S152	37409341	20218270	1634242	4DPA
S153	41872305	35831587	2058083	4DPA
S154	39854906	21993189	1678932	4DPA
S155	40540797	22984478	1731281	4DPA
S156	36126554	30632582	1662695	4DPA
S157	48496480	26046761	2034172	4DPA
S158	42248708	36217452	1909632	4DPA
S159	38905770	33156460	1823674	4DPA
S160	39716472	33315345	1903660	4DPA
S161	46996812	25003853	2057143	4DPA
S162	46623910	24940645	1987096	4DPA
S164	42531575	24899426	1883376	4DPA
S165	42028255	35241806	1963199	4DPA
S166	34670937	20082920	1560436	4DPA
S167	39824141	33904913	1761933	4DPA
S168	48413771	26228847	2071538	4DPA
S169	44178799	37478879	1996270	4DPA
S170	38507194	21686433	1570696	4DPA
S171	39977661	22174673	1661234	4DPA
S172	45332670	25916226	1951815	4DPA
S173	44412715	24959588	1929770	4DPA
S174	49649433	28361049	2200421	4DPA
S175	50139575	27040808	2072144	4DPA
S176	53174082	27934322	2309710	4DPA
S177	47852449	26309743	2067682	4DPA
S178	50778504	26978752	2081708	4DPA
S179	44491826	31887669	2202883	4DPA
S180	46114315	32172947	2329803	4DPA
S181	40271616	27273545	1914819	4DPA
S182	42979679	27383714	1960784	4DPA
S183	43006314	29700391	2184482	4DPA
S184	48535804	33918043	2487420	4DPA
S185	48481318	32101946	2431063	4DPA
S186	49772251	34784921	2582371	4DPA
S187	46224567	30448118	2307804	4DPA
S188	45833237	32065954	2407871	4DPA
S189	40013083	26524285	1959225	4DPA
S190	38547299	26411906	1817275	4DPA
S191	40280444	28665869	1999041	4DPA
S192	30039902	22015209	1497513	4DPA
S193	45095739	31027663	2312402	4DPA
S194	45020340	31190573	2254851	4DPA
S195	44267364	31305886	2334193	4DPA
S196	43415047	30572187	2239148	4DPA
S197	43341546	26695419	1865838	4DPA
S198	36958054	24292043	1821372	4DPA
S199	44496181	29191247	2224975	4DPA
S200	32964219	22588683	1605964	4DPA
S201	31488154	18838897	1335779	4DPA
S202	41117249	26690155	2079289	4DPA
S203	42377211	28014238	2132687	4DPA
S205	40972040	27245208	2014903	4DPA
S206	46312654	31090481	2314650	4DPA
S207	40887218	28260359	1984832	4DPA
S208	42430243	28336910	2104483	4DPA
S210	37351769	24045384	1699288	4DPA
S211	32971299	16555671	1172666	4DPA
S212	30533681	14556739	1055938	4DPA
S213	33228611	17616985	1250746	4DPA
S214	33245735	29434244	1755576	4DPA
S215	38956757	34684373	1950351	4DPA
S216	34682285	30827332	1649043	4DPA
S217	33941595	29957455	1715591	4DPA
S218	57212870	50509132	2639713	4DPA
S219	53725236	47137144	2458350	4DPA
S220	56530027	49618818	2556520	4DPA
S221	57556316	48565342	3424231	4DPA
S222	46087814	38306426	2852115	4DPA
S223	39917577	35053689	1964514	4DPA
S224	39517583	34657937	2084871	4DPA
S225	36915332	32758950	1738326	4DPA
S226	36973033	32776233	1791976	4DPA
S227	34816136	30906987	1686397	4DPA
S229	42073950	37006028	2235111	4DPA
S230	39039772	34755252	1947613	4DPA
S231	45748112	40410712	2207905	4DPA
S232	45314176	39896125	2430907	4DPA
S233	44456008	39140865	2480376	4DPA
S234	35001296	31321904	1653219	4DPA
S235	51613207	43926836	3186862	4DPA
S236	43263670	38376279	2272210	4DPA
S237	35433448	31282600	1956031	4DPA
S238	44298525	38164956	2144222	4DPA
S239	49883424	42140741	2524753	4DPA
S240	59310596	51935363	2254328	4DPA
S241	57201166	49410762	2750867	4DPA
S242	60654639	50510811	3355975	4DPA
S243	62348914	52124437	3388721	4DPA
S244	46777414	39907554	2375181	4DPA
S245	52278077	43998185	2761785	4DPA
S246	32563579	22280337	1625872	4DPA
S247	36003878	27975185	1899465	4DPA
S248	36625136	27092504	2006724	4DPA
S249	40664452	32813045	2029744	4DPA
S250	35394127	26352988	1916991	4DPA
S251	37533897	27318857	2115165	4DPA
S252	42694224	30710126	2295881	4DPA
S253	36532326	27842926	1972025	4DPA
S254	42781750	34027154	1646076	4DPA
S255	45421964	33161628	2406746	4DPA
S256	33460854	25437440	1707849	4DPA
S257	29781545	23397780	1465035	4DPA
S258	41096400	30832130	1958145	4DPA
S259	35943379	27250244	1814074	4DPA
S260	39995560	29689220	2023593	4DPA
S261	36535044	26714559	1890455	4DPA
S262	31714598	23689182	1643053	4DPA
S263	36825794	26627768	1969160	4DPA
S264	42890874	33443906	2097289	4DPA
S265	30695996	23077593	1537494	4DPA
S267	45398609	34150762	2337576	4DPA
S268	32629365	23928587	1677339	4DPA
S269	38400417	28114257	1994915	4DPA
S270	29509486	21935687	1482709	4DPA
S271	45331468	37242338	2517928	4DPA
S272	43563320	35968374	2328871	4DPA
S273	62701269	51945786	3910310	4DPA
S274	54796472	45455671	3012553	4DPA
S275	49093746	40744778	2669444	4DPA
S276	49538346	40381842	2640350	4DPA
S277	52337600	43514979	2791825	4DPA
S278	59492148	49090573	3506633	4DPA
S279	47511625	39481562	2432208	4DPA
S280	45788217	37874047	2477764	4DPA
S281	41662949	34161509	2434299	4DPA
S282	38648734	31970503	2048666	4DPA
S283	46488567	38571970	2492202	4DPA
S284	36532840	30216416	1975815	4DPA
S285	39263144	32682428	1953465	4DPA
S286	43427860	36413029	2663082	4DPA
S287	60638018	52056425	2617233	4DPA
S288	39824316	34205602	1755005	4DPA
S289	57104423	49204524	2483927	4DPA
S290	55437263	46401500	3178254	4DPA
S291	59241896	49660583	3221973	4DPA
S292	64721507	53517314	3894997	4DPA
S293	52983355	43285207	3088911	4DPA
S294	37938053	30054897	2001437	4DPA
S295	55586286	47648910	2409573	4DPA
S296	50775597	41866178	3036695	4DPA
S297	60365167	52719564	2750863	4DPA
S298	56290229	49507986	2439688	4DPA
S299	46525100	40672451	2086028	4DPA
S301	54302242	47684108	2327785	4DPA
S302	55432804	48956151	2542223	4DPA
S303	53049967	46530738	2575467	4DPA
S304	33481821	28427039	1556006	4DPA
S305	48989126	43009072	2277401	4DPA
S306	54641489	48109439	2426125	4DPA
S308	53824505	47540886	2329494	4DPA
S309	58619972	51793248	2512896	4DPA
S310	48785155	42509066	2181234	4DPA
S311	55289763	48606616	2511522	4DPA
S312	41251757	34549674	2133224	4DPA
S313	44750077	36855524	2497106	4DPA
S314	46777477	38713562	2518715	4DPA
S315	43940128	36419274	2412415	4DPA
S316	46615817	38338683	2644758	4DPA
S317	53242076	44181775	2854102	4DPA
S318	40056592	33241545	2304326	4DPA
S319	41525381	34607319	1949775	4DPA
S320	43304128	31893286	2166578	4DPA
S321	44743945	33266372	2609826	4DPA
S322	46049006	33887426	2786862	4DPA
S323	39354882	33600706	1872518	4DPA
S324	40622630	30567833	2193315	4DPA
S325	37418060	28262787	2011854	4DPA
S326	38079486	28986961	2029901	4DPA
S327	39348385	30323618	2002799	4DPA
S328	35388142	27604840	1790666	4DPA
S329	34536115	26842287	1855335	4DPA
S330	35064745	27365257	1727442	4DPA
S331	47918799	36252254	2659641	4DPA
S332	42880305	34024953	2115973	4DPA
S333	38275428	29252957	1941836	4DPA
S334	39707542	30274525	2110554	4DPA
S335	34990111	27049922	1716807	4DPA
S336	34582721	25213832	1789118	4DPA
S337	36113944	27053343	1812849	4DPA
S338	37521315	28504134	1922277	4DPA
S339	45155035	39015421	1977309	4DPA
S340	32967297	24826284	1683863	4DPA
S341	39843342	29671741	2177678	4DPA
S342	32363196	23607220	1693205	4DPA
S343	34968272	26422735	1715741	4DPA
S344	32982894	24776869	1736845	4DPA
S346	33886137	26388893	1750347	4DPA
S347	34548282	26865327	1706473	4DPA
S348	39164242	28999141	2159899	4DPA
S349	36890318	27989783	1999821	4DPA
S350	34217084	26428494	1872213	4DPA
S351	31691218	24069927	1689905	4DPA
S352	35435965	27264489	1861838	4DPA
S353	36889400	29293904	2010494	4DPA
S354	32478501	24905251	1744904	4DPA
S355	43153771	34728313	2092063	4DPA
S356	41288574	33023614	2140925	4DPA
S357	32181701	23868125	1738958	4DPA
S358	35877728	28722449	1717509	4DPA
S359	30418048	22765208	1734443	4DPA
S360	39503672	31261196	2018235	4DPA
S361	44777591	39657004	1856633	4DPA
S362	37786970	32995951	1622222	4DPA
S363	37656613	32998494	1720655	4DPA
S364	39437983	34575544	1872968	4DPA
S365	35476587	31125096	1621237	4DPA
S366	37836679	33021056	1703953	4DPA
S367	36216040	31418554	1627013	4DPA
S368	48890044	42559191	2372011	4DPA
S369	30483151	22780161	1625197	4DPA
S370	40403509	31107691	2293331	4DPA
S371	39775791	31240148	2123463	4DPA
S372	39552423	30174152	2106026	4DPA
S374	38821485	30316499	2131021	4DPA
S375	39423877	30258826	2248996	4DPA
S376	31681512	23857014	1667819	4DPA
S001	35429857	27531174	1844379	8DPA
S002	35184770	26849472	1882287	8DPA
S003	38401078	30325337	2035793	8DPA
S004	36379693	28764424	2066749	8DPA
S005	42084282	33695115	2102197	8DPA
S006	39406562	31129110	2025391	8DPA
S007	36868524	29514430	1958633	8DPA
S008	32815275	22813296	2320528	8DPA
S009	45705557	40657161	1989149	8DPA
S010	44457867	32832339	2111275	8DPA
S011	40470999	33082314	2004229	8DPA
S012	46146798	37017673	2522422	8DPA
S013	47835420	36839232	2637174	8DPA
S014	30118092	21168088	1603301	8DPA
S015	44774136	35860278	2319492	8DPA
S016	30767614	23704130	1680592	8DPA
S017	41726030	34707634	2087855	8DPA
S018	32379565	24621784	1628864	8DPA
S019	42859584	33092221	2212814	8DPA
S020	47467474	36964279	2590398	8DPA
S021	44149586	34508681	2313952	8DPA
S022	39325450	30126567	1903389	8DPA
S023	36540916	27297260	1923097	8DPA
S024	37441934	26974353	1929432	8DPA
S025	34046590	24900651	1822441	8DPA
S026	33911664	26079058	1721810	8DPA
S027	33974230	25821616	1874499	8DPA
S028	36579848	28586138	1856153	8DPA
S029	32788368	25805176	1681054	8DPA
S030	28635914	22607584	1353413	8DPA
S031	37313329	28801569	1830206	8DPA
S032	38828321	29309250	2069002	8DPA
S033	37903634	29545547	2035881	8DPA
S034	36014403	28464543	1839740	8DPA
S035	31675139	25081231	1557987	8DPA
S036	38481310	30561503	2148323	8DPA
S037	31841004	20225797	1432171	8DPA
S038	30145051	19143104	1383387	8DPA
S039	34466701	22423305	1597015	8DPA
S040	31357062	19639711	1410020	8DPA
S041	31051105	19901271	1431357	8DPA
S042	38456783	27316202	1937230	8DPA
S043	40393854	25471635	1816625	8DPA
S044	44165599	31629400	2164215	8DPA
S045	39609513	33372372	1772881	8DPA
S046	43905572	39999303	1703374	8DPA
S047	38922582	32666110	1844170	8DPA
S048	32943178	26655688	1483430	8DPA
S049	43870857	36763590	2208929	8DPA
S050	39779030	33417915	1884427	8DPA
S051	38880916	32643693	1863440	8DPA
S052	38992432	33084853	1720533	8DPA
S053	38649905	32904063	1880030	8DPA
S054	39639257	33629097	1965900	8DPA
S055	42455248	35924212	1954955	8DPA
S056	42000096	35577025	2006534	8DPA
S057	35256624	27102026	1572745	8DPA
S058	32036237	26405168	1402507	8DPA
S059	32266756	26837030	1389240	8DPA
S060	34655800	29152545	1510085	8DPA
S061	34465078	28708570	1546744	8DPA
S062	36304460	30318993	1666720	8DPA
S063	35941632	30205179	1616984	8DPA
S064	36646884	30866894	1554641	8DPA
S065	35820345	30178695	1504686	8DPA
S066	33829416	28389097	1529110	8DPA
S067	33356651	28055509	1551393	8DPA
S068	32464522	27423056	1469985	8DPA
S069	33573038	28101878	1497275	8DPA
S070	34985723	29616982	1542818	8DPA
S071	36120957	30228039	1669411	8DPA
S072	37626498	31705741	1731161	8DPA
S073	38095845	28950588	1811718	8DPA
S074	31425076	22953970	1434938	8DPA
S075	30682054	21309359	1301585	8DPA
S076	38375508	30341139	1835952	8DPA
S077	39625553	30231107	1963153	8DPA
S078	33831685	24589142	1569478	8DPA
S079	37840524	28958594	1694144	8DPA
S080	35224015	27180220	1505164	8DPA
S081	32328587	25658745	1483062	8DPA
S082	40225566	32520248	1795350	8DPA
S083	36555343	26523428	1615817	8DPA
S084	35236180	28340287	1428947	8DPA
S085	36949907	29006518	1756941	8DPA
S086	53376279	41744339	2614606	8DPA
S087	42801291	34112694	1978488	8DPA
S088	42387975	34185217	1904961	8DPA
S089	46886082	40434096	2014274	8DPA
S090	34590116	26130667	1847138	8DPA
S091	43853958	33992930	1620306	8DPA
S092	38813606	28576798	1934746	8DPA
S093	40217161	29542336	2165071	8DPA
S094	37391431	27285966	1878621	8DPA
S095	31066905	23006727	1570186	8DPA
S096	38444356	28279684	2295005	8DPA
S097	36932865	27307005	1950495	8DPA
S098	41336552	29576689	2211892	8DPA
S099	55654733	41251064	2770444	8DPA
S100	36958394	26671099	1765866	8DPA
S101	41509621	28523675	2284885	8DPA
S102	34382967	26851329	2125167	8DPA
S103	34364462	26002268	2312823	8DPA
S104	30375369	23560225	1865464	8DPA
S105	44261513	33774352	2719727	8DPA
S106	31958889	23165802	1553936	8DPA
S107	37836583	27480965	1839156	8DPA
S108	50000297	37421084	2382630	8DPA
S109	39698068	24750743	1845403	8DPA
S110	34332815	23348013	1557093	8DPA
S111	33932260	24667467	1602322	8DPA
S112	38541363	27834030	1833646	8DPA
S113	45424037	32453096	2191349	8DPA
S114	48717290	33147153	2370875	8DPA
S115	41706136	29576794	1929932	8DPA
S116	50886957	37698275	2347191	8DPA
S117	49826446	35870535	2238816	8DPA
S118	45374720	31266885	2087997	8DPA
S119	44160361	32432176	2099307	8DPA
S120	48181312	34103323	2310237	8DPA
S121	48260328	35370619	2326013	8DPA
S122	41673670	28322887	1944973	8DPA
S123	39808935	28298883	1898987	8DPA
S124	43736333	29998441	2140162	8DPA
S125	53381174	37429684	2439072	8DPA
S126	53952916	34127412	2570762	8DPA
S127	49079786	34767517	2452171	8DPA
S128	46358570	32095450	2190045	8DPA
S129	55212519	35271015	2699233	8DPA
S130	36244079	24251384	1638489	8DPA
S131	35392848	22620361	1500040	8DPA
S132	51035349	33395817	2331502	8DPA
S133	28671718	18687495	1158201	8DPA
S134	44166065	28739729	1989522	8DPA
S135	43565702	29119120	2071497	8DPA
S136	33800443	23580279	1564378	8DPA
S137	39751360	24867765	1671922	8DPA
S138	51274090	32902542	2054005	8DPA
S139	36455300	25297260	1645941	8DPA
S140	35506138	25905461	1685091	8DPA
S141	38429574	26843040	1841094	8DPA
S142	41186498	27723177	1927909	8DPA
S143	40339458	27293172	1907669	8DPA
S144	55816099	37068131	2623496	8DPA
S145	62513886	38677235	2801646	8DPA
S146	45740694	27552955	1883187	8DPA
S147	39244198	24276441	1658360	8DPA
S148	38401561	28074507	1976683	8DPA
S149	38518252	25272481	1692135	8DPA
S150	35433420	22993387	1609461	8DPA
S151	37932867	29826332	1690401	8DPA
S152	38191826	26697497	1707175	8DPA
S153	37612837	25142019	1726685	8DPA
S154	41475419	27901626	1834193	8DPA
S155	29017073	16256276	1270890	8DPA
S156	59953304	43841578	2973262	8DPA
S157	37587544	21894810	1773506	8DPA
S158	38141439	24322817	1747750	8DPA
S159	37472448	24351607	1718879	8DPA
S160	50114158	27012744	2069703	8DPA
S161	43926630	25300094	1956573	8DPA
S163	41669474	31816043	2076345	8DPA
S164	40340092	27733972	1962508	8DPA
S165	41323010	31448286	2008112	8DPA
S166	34994083	25400977	1739597	8DPA
S167	44598126	31858931	2386222	8DPA
S168	40159412	28570109	2046702	8DPA
S169	32999802	23350452	1602901	8DPA
S170	29269255	19512911	1447998	8DPA
S171	33963547	26148746	1881361	8DPA
S172	33645385	22915505	1570226	8DPA
S173	64190561	47676317	2926376	8DPA
S174	34794698	24378126	1651767	8DPA
S175	43410936	31471632	2024249	8DPA
S176	29665097	19767243	1347743	8DPA
S177	38997415	27100695	1765371	8DPA
S178	60455572	46571886	2715877	8DPA
S179	29004787	18559841	1373208	8DPA
S180	35251798	23812991	1588466	8DPA
S181	31112404	20847303	1357082	8DPA
S182	37879872	26863651	1745306	8DPA
S183	46136161	32636070	2298546	8DPA
S184	36371622	24526161	1717174	8DPA
S185	46795440	33706241	2134319	8DPA
S186	49382857	36009632	2390688	8DPA
S187	41349781	27323179	2055972	8DPA
S188	36800337	30277026	1701232	8DPA
S189	36680928	24319024	1583482	8DPA
S190	47633466	33239988	2136362	8DPA
S191	33974693	22205479	1604659	8DPA
S192	53049838	37190009	2827911	8DPA
S193	30120098	19781056	1386712	8DPA
S194	43557099	30357030	1964769	8DPA
S195	40727488	27726587	1889309	8DPA
S196	47461220	33595241	2273956	8DPA
S197	30493092	21123207	1356304	8DPA
S198	33579269	22505263	1601960	8DPA
S199	51449859	36945416	2713699	8DPA
S200	58242813	40112761	3057060	8DPA
S201	42068783	28417763	2076380	8DPA
S203	33419198	22476447	1627099	8DPA
S204	35934131	24761420	1677438	8DPA
S205	37254734	25114700	1886034	8DPA
S206	47276786	34763491	2298705	8DPA
S207	35360649	23952599	1688967	8DPA
S208	38442189	26228525	2039234	8DPA
S209	38085383	29113927	1855135	8DPA
S210	39756766	28118914	2063831	8DPA
S211	59799220	45186232	2988575	8DPA
S212	30102525	22786189	1475113	8DPA
S213	54962931	39910790	2524237	8DPA
S214	31760565	21007409	1395702	8DPA
S215	31987381	21619283	1468468	8DPA
S216	37430990	27230806	1750388	8DPA
S217	43100715	29747520	2088021	8DPA
S218	34404565	23289970	1625236	8DPA
S219	50173482	36561189	2418008	8DPA
S220	39835894	28227983	1743711	8DPA
S221	43940553	32379278	2018464	8DPA
S222	38072842	25054930	2024005	8DPA
S223	32439648	24618117	1320600	8DPA
S224	31265728	20023943	1358322	8DPA
S225	41944425	29054542	1922397	8DPA
S226	37224754	23507465	1604924	8DPA
S227	32964488	20973479	1527761	8DPA
S228	31337716	19275707	1428044	8DPA
S229	43759107	28037233	1968939	8DPA
S230	42091543	26751551	1972861	8DPA
S231	40259858	32740474	1969038	8DPA
S232	34057615	22195015	1579322	8DPA
S233	34816587	22259835	1667326	8DPA
S234	38403810	28655890	1661788	8DPA
S235	52654229	36550571	2740304	8DPA
S236	33077711	22649107	1641041	8DPA
S237	31092401	19816567	1439213	8DPA
S238	34749292	27871209	1784223	8DPA
S239	38882575	29966106	2111248	8DPA
S240	40668331	31399807	2292640	8DPA
S241	34678640	27525157	1456438	8DPA
S242	37533102	28965962	2044398	8DPA
S243	32930075	25678062	1743383	8DPA
S244	32959337	25896964	1654726	8DPA
S245	35170881	27645667	1953933	8DPA
S246	31678337	25200963	1629569	8DPA
S247	38431683	30439499	2249440	8DPA
S248	38860754	31263230	2118133	8DPA
S249	41571940	32633923	2317548	8DPA
S250	35825489	28554747	1974995	8DPA
S251	41271622	33340442	2003115	8DPA
S252	39274146	32044846	1749854	8DPA
S253	38261034	30290299	2220308	8DPA
S254	47390259	37966135	2198207	8DPA
S255	46555737	37108818	2325223	8DPA
S256	35443642	28125060	1792776	8DPA
S257	41649235	32057808	2115450	8DPA
S258	33786364	26574179	1661792	8DPA
S259	38502403	30278828	1948660	8DPA
S260	42674402	32745515	2254018	8DPA
S261	36258964	28682386	1849897	8DPA
S262	33955655	26999246	1676935	8DPA
S263	36091569	27108997	1883552	8DPA
S264	36537433	29438675	1877563	8DPA
S265	31149299	25650768	1600095	8DPA
S266	51555436	41904338	2672112	8DPA
S267	41451561	33445904	1987730	8DPA
S268	42433201	34855857	2138005	8DPA
S269	35150288	27961693	1801517	8DPA
S270	35903660	29262971	1807483	8DPA
S271	33995277	26002696	1279194	8DPA
S272	31294729	25000458	1564648	8DPA
S273	37784812	31507760	1553154	8DPA
S275	33510349	26503433	1675735	8DPA
S276	34051365	27896552	1840265	8DPA
S277	32533176	26857250	1592546	8DPA
S278	33140328	26000222	1722249	8DPA
S279	34070329	27183609	1818307	8DPA
S280	46007260	36436783	2357703	8DPA
S281	35870889	27993624	1921143	8DPA
S282	31392934	24967942	1551163	8DPA
S283	32067222	25424572	1502754	8DPA
S284	30501237	24377356	1564224	8DPA
S285	37850263	30197224	2065536	8DPA
S286	49844611	40186989	2471869	8DPA
S287	34997324	27726714	1851671	8DPA
S288	32540407	25831877	1688464	8DPA
S289	32897529	26230903	1718544	8DPA
S290	34926429	27115736	1858135	8DPA
S291	51431560	44990297	2507659	8DPA
S292	42539913	33536941	2387123	8DPA
S293	37112298	29651548	2059064	8DPA
S294	36525480	28837884	2123700	8DPA
S295	36988474	29510424	2185053	8DPA
S296	35966844	28217691	1953694	8DPA
S297	34466075	27644055	1886199	8DPA
S298	32610711	26173649	1815932	8DPA
S299	59616757	49487812	2922750	8DPA
S300	36449585	28954944	1941867	8DPA
S301	30922139	25426448	1607395	8DPA
S302	34737413	28080647	1900392	8DPA
S303	34957212	27796691	1832829	8DPA
S304	34170491	28834312	1573312	8DPA
S305	30517057	24478908	1745968	8DPA
S306	31850833	25295792	1800695	8DPA
S307	32522168	25174372	1978745	8DPA
S308	37544157	30052659	2286130	8DPA
S309	35528155	28118364	2128270	8DPA
S310	35795917	28547937	2100015	8DPA
S311	38736450	30795635	2346449	8DPA
S312	39728377	32236685	1791358	8DPA
S313	31421130	25498293	1764321	8DPA
S314	41771628	33294191	2375782	8DPA
S315	30904071	24444881	1716922	8DPA
S316	43886244	34060126	2649470	8DPA
S317	47179589	36614800	2651836	8DPA
S318	31150030	24464302	1798129	8DPA
S319	33817381	28352276	1383520	8DPA
S320	31954998	24559180	1782261	8DPA
S321	31280560	24898220	1827492	8DPA
S322	30587005	23793744	1597879	8DPA
S323	32771079	25486822	1899938	8DPA
S324	28174645	20739028	1485357	8DPA
S325	32603727	25715788	1754121	8DPA
S326	43919225	35234746	2271305	8DPA
S327	47990411	38035866	2686599	8DPA
S328	47512137	37515219	2658965	8DPA
S329	30815122	24288926	1718188	8DPA
S330	35531430	27990198	2061167	8DPA
S331	34586216	27300452	1871406	8DPA
S332	30600579	25246732	1631626	8DPA
S333	36758323	28978639	2080978	8DPA
S334	29551518	24611709	1564727	8DPA
S335	35202759	27779630	1927126	8DPA
S336	50394839	38604153	2877528	8DPA
S337	32809131	25683220	1848403	8DPA
S338	32733662	25915214	1788734	8DPA
S339	39600295	32201232	1954708	8DPA
S340	39231660	30406464	2272547	8DPA
S341	34385329	27202782	2053453	8DPA
S342	40629968	30426865	2558163	8DPA
S343	35329629	28074618	2118877	8DPA
S344	36536552	28600357	2137546	8DPA
S345	54902501	42786055	2942620	8DPA
S346	32327280	26283189	1746959	8DPA
S348	32725114	26580127	1775317	8DPA
S349	32665957	26524178	1715242	8DPA
S350	33307758	26686498	1804449	8DPA
S351	36530964	29693329	1908418	8DPA
S352	37637103	30268498	2123126	8DPA
S353	36463374	28256793	2165643	8DPA
S354	32475935	26651054	1618719	8DPA
S355	38081977	30464113	2066443	8DPA
S356	37136718	29506047	2024604	8DPA
S357	31832186	24595712	1724761	8DPA
S358	35668847	28143213	1971981	8DPA
S359	36850900	28881209	2179480	8DPA
S360	39016331	30464651	2242076	8DPA
S361	32179804	25538551	1765117	8DPA
S362	40323343	31282494	2356267	8DPA
S363	31278572	24330476	1735069	8DPA
S364	33042384	26210142	1850529	8DPA
S365	35093589	26684028	1896560	8DPA
S366	47633485	36509365	2526884	8DPA
S367	31061362	24812641	1700263	8DPA
S368	40323715	34025239	1870565	8DPA
S369	40024424	31191473	2358653	8DPA
S370	35597198	28594389	1955186	8DPA
S371	35284903	27692310	1827931	8DPA
S372	31507025	24849264	1825451	8DPA
S373	45164868	35967157	2358779	8DPA
S374	46941398	34805780	2566920	8DPA
S375	41038930	29771128	2471683	8DPA
S376	53042291	39259242	3031025	8DPA
S001	69874588	54209794	3387678	12DPA
S002	42826073	35595197	1886767	12DPA
S003	40935177	33795684	1778896	12DPA
S004	34133079	26774956	1417906	12DPA
S005	30086844	23656238	1322535	12DPA
S006	34635472	26805205	1401247	12DPA
S007	33294276	25902404	1477650	12DPA
S008	33132620	26502782	1477179	12DPA
S009	32939762	26518147	1372823	12DPA
S010	48667855	38810210	2148302	12DPA
S011	25639730	19484776	1020740	12DPA
S012	31002172	24760808	1289394	12DPA
S013	33005508	25245763	1406741	12DPA
S014	35381061	27316833	1502902	12DPA
S015	30178731	24594107	1291499	12DPA
S016	30404437	24185981	1324237	12DPA
S017	33952681	26857961	1473259	12DPA
S018	29872782	25037124	1272969	12DPA
S019	33452884	27447063	1436249	12DPA
S020	33820981	27275687	1429647	12DPA
S021	35517611	28653018	1555974	12DPA
S022	33980220	28098081	1511717	12DPA
S023	32624746	27040524	1480895	12DPA
S024	31600101	25519353	1366122	12DPA
S025	27882445	21753816	1236584	12DPA
S026	31887803	26057260	1381687	12DPA
S027	35955798	28107550	1576798	12DPA
S028	23476745	18787286	973929	12DPA
S029	36233404	29925535	1614769	12DPA
S030	35418636	28356247	1527281	12DPA
S031	36137308	29764175	1685081	12DPA
S032	37753339	31228932	1771221	12DPA
S033	37048597	31566474	1733107	12DPA
S034	35524846	30492147	1518744	12DPA
S035	31247754	26583250	1405192	12DPA
S036	36385677	31137102	1633398	12DPA
S037	35424376	28905392	1519949	12DPA
S038	37983323	31848486	1711299	12DPA
S039	38073074	32049667	1705364	12DPA
S040	30343370	25538319	1326978	12DPA
S041	33786277	28450819	1520069	12DPA
S042	27058040	22793723	1218926	12DPA
S043	28995562	24671293	1223758	12DPA
S044	34736938	28973527	1450835	12DPA
S045	32859164	28311309	1447327	12DPA
S046	34599758	30087805	1518808	12DPA
S047	38455275	33487321	1587229	12DPA
S048	36497895	31732771	1555002	12DPA
S049	36794869	31737079	1657940	12DPA
S050	39027231	33881702	1723000	12DPA
S051	38662057	33311567	1700825	12DPA
S052	35805391	29932967	1624223	12DPA
S053	37043998	32254423	1592750	12DPA
S054	33415266	28993862	1441839	12DPA
S055	31973793	27898672	1330365	12DPA
S056	34835759	30535579	1415536	12DPA
S057	35603036	30903382	1546315	12DPA
S058	50881603	44361779	2021819	12DPA
S059	49218109	42191751	2054709	12DPA
S060	42880359	36660494	1746226	12DPA
S061	43989871	37997538	1817193	12DPA
S062	28962084	25015661	1180171	12DPA
S063	36696086	32084756	1552016	12DPA
S064	38323330	33847014	1584499	12DPA
S065	39701741	34492775	1691516	12DPA
S066	38633089	33681300	1659237	12DPA
S067	36708587	32073325	1642742	12DPA
S068	32113839	27791877	1394354	12DPA
S069	33485626	28904650	1449151	12DPA
S070	42723246	35778106	1874143	12DPA
S072	37960895	34192193	1618575	12DPA
S073	30671597	27470896	1369102	12DPA
S074	42116129	37975555	1903306	12DPA
S075	39519666	35411303	1884460	12DPA
S076	36256626	33036671	1565782	12DPA
S077	41505275	37179621	1914940	12DPA
S078	36537203	32821445	1643275	12DPA
S079	46606381	40680066	2374979	12DPA
S080	41763730	36873905	2036832	12DPA
S081	26211859	23687174	1020694	12DPA
S082	32873248	29648680	1368993	12DPA
S083	32445033	29359125	1281626	12DPA
S084	28381766	25699041	1129322	12DPA
S085	34928587	31684838	1423908	12DPA
S086	45295963	39483211	2168318	12DPA
S087	52962540	44028890	2439451	12DPA
S088	32544777	29509238	1369745	12DPA
S089	29662388	26691547	1270145	12DPA
S090	33782305	30293259	1521196	12DPA
S091	31645183	28538740	1455451	12DPA
S092	29220729	26447637	1224094	12DPA
S093	39271304	34843801	1850353	12DPA
S094	33930440	30641739	1534043	12DPA
S095	33247706	29767865	1502089	12DPA
S096	28502825	25854373	1215135	12DPA
S097	36859724	33259415	1646276	12DPA
S098	33410142	30080476	1514525	12DPA
S099	59344018	49461233	2753424	12DPA
S100	34284700	30980925	1552176	12DPA
S101	33883317	30610020	1462987	12DPA
S102	34857186	31392159	1429336	12DPA
S103	35702311	32005737	1549358	12DPA
S104	37664162	33810717	1763337	12DPA
S105	38490421	34761736	1682726	12DPA
S106	37387688	34092869	1609231	12DPA
S107	38499826	35080297	1625834	12DPA
S108	40041602	36013440	1771070	12DPA
S109	33979532	30776491	1515958	12DPA
S110	37633338	34076055	1694127	12DPA
S111	29565700	26626844	1463299	12DPA
S112	35669016	32307962	1543679	12DPA
S113	39217330	35543839	1697939	12DPA
S114	40126850	35901651	1868250	12DPA
S115	34457214	30899661	1612387	12DPA
S116	34190956	30771259	1515798	12DPA
S117	36413691	32639979	1615251	12DPA
S118	35747781	31819759	1647662	12DPA
S119	42439983	37971622	1994789	12DPA
S120	39557654	35280685	1958293	12DPA
S121	37401950	33626693	1682901	12DPA
S122	37104688	33375745	1625626	12DPA
S123	29594261	26775356	1318783	12DPA
S124	33776169	30296624	1421658	12DPA
S125	37655801	33880129	1758637	12DPA
S126	33180642	29719054	1498794	12DPA
S127	38130704	34198898	1729981	12DPA
S128	38705667	34981004	1645283	12DPA
S129	47118756	37089750	2079192	12DPA
S130	35768711	32373731	1623598	12DPA
S131	47232160	42532586	2284501	12DPA
S132	40471941	36169782	1695017	12DPA
S133	39656599	35478248	1872788	12DPA
S134	37558746	33856641	1611484	12DPA
S135	41547489	37205033	1895805	12DPA
S136	44885062	39575487	1823755	12DPA
S137	46879706	41158743	1946432	12DPA
S138	43072962	38044185	1783926	12DPA
S139	36456827	27460056	1374075	12DPA
S140	43960311	38673351	2047527	12DPA
S141	56591288	50550268	2397463	12DPA
S142	49603470	43487973	2165925	12DPA
S143	52278492	45946791	2260390	12DPA
S144	50176397	45091612	2044359	12DPA
S145	53527928	47055404	2321461	12DPA
S146	45009815	40054040	1841619	12DPA
S147	38257418	34206620	1506463	12DPA
S148	41298011	36577188	1690169	12DPA
S149	51795296	46240866	2147497	12DPA
S150	47526151	42228623	1966336	12DPA
S151	36592774	30913303	1582296	12DPA
S152	58523751	43360402	2823660	12DPA
S153	44854266	34037590	2398163	12DPA
S154	58201852	46645200	3170659	12DPA
S155	43129655	36593670	2081784	12DPA
S156	50272858	42705960	2103631	12DPA
S157	50912758	44469016	2023481	12DPA
S158	47656000	41351495	2013331	12DPA
S159	33165917	28807652	1310036	12DPA
S160	51940204	38909272	2275651	12DPA
S161	65027506	52298222	3074063	12DPA
S162	44077599	38031189	1896094	12DPA
S163	51610497	45775917	2041439	12DPA
S164	36309679	32518968	1482635	12DPA
S165	49134092	43429177	2034420	12DPA
S166	59771253	50805643	2587089	12DPA
S167	43012463	37942695	1690446	12DPA
S168	48222203	40304797	1910365	12DPA
S169	55195418	48382762	2353456	12DPA
S170	45104485	38604262	1927465	12DPA
S171	60297955	52475576	2867718	12DPA
S173	53694369	47000977	2332933	12DPA
S174	49585932	44594691	1994358	12DPA
S175	92999530	83002104	4013832	12DPA
S176	59225297	52988290	2445888	12DPA
S177	57592500	49177931	2339400	12DPA
S178	57941539	49586010	2764314	12DPA
S179	44049048	38681544	1791063	12DPA
S180	48432794	43021403	1989894	12DPA
S181	39606267	35398930	1631675	12DPA
S182	45101074	39780200	1813745	12DPA
S183	43993787	38326714	1747529	12DPA
S184	40030792	35476937	1632793	12DPA
S185	53629537	47015451	2256179	12DPA
S186	47623897	42385981	1931822	12DPA
S187	42050557	37284524	1803003	12DPA
S188	60652917	51630997	2867171	12DPA
S189	44039721	38667693	1798636	12DPA
S190	46040643	41001279	1837926	12DPA
S191	47543925	42194235	1901131	12DPA
S192	31807889	28064157	1276456	12DPA
S193	52374529	45651064	2219281	12DPA
S194	41784405	36465406	1983467	12DPA
S195	44918211	39372576	1914403	12DPA
S196	46728064	41825490	1990349	12DPA
S197	31255395	28009421	1302610	12DPA
S198	55829590	49860873	2428186	12DPA
S199	55263756	47867489	2659298	12DPA
S200	34545965	30797107	1438512	12DPA
S201	56606374	49381065	2523060	12DPA
S202	44767298	40308864	1845836	12DPA
S203	36089708	27546922	1320451	12DPA
S204	43677394	34198101	1762928	12DPA
S205	40337674	32236206	1611388	12DPA
S206	38575596	30789741	1536487	12DPA
S207	46380638	41522457	1970172	12DPA
S208	35368078	22899539	1390776	12DPA
S209	39996266	30041296	1597385	12DPA
S210	40813660	29889709	1706479	12DPA
S211	35071257	27132748	1417489	12DPA
S212	41375052	32274802	1686246	12DPA
S213	43029295	33827870	1789547	12DPA
S214	42058790	33152779	1686396	12DPA
S215	41006512	30841142	1787571	12DPA
S216	35615366	26154313	1275391	12DPA
S217	37794685	28309239	1395847	12DPA
S218	33001103	25893333	1184574	12DPA
S219	40592932	31587269	1560646	12DPA
S220	36976939	27580644	1443518	12DPA
S221	41741521	33262420	1672363	12DPA
S222	41310608	32415008	1662265	12DPA
S223	32964294	26170693	1319288	12DPA
S224	42969211	33064621	1628324	12DPA
S225	38153718	28477473	1523862	12DPA
S226	40845268	32116993	1545331	12DPA
S227	36626153	28709598	1371980	12DPA
S228	39193017	31334869	1475335	12DPA
S229	38217396	30519365	1433713	12DPA
S230	36831788	29264162	1471616	12DPA
S231	41781617	33789399	1683440	12DPA
S232	44900415	37735369	2126169	12DPA
S233	42730214	36286841	1848229	12DPA
S234	33151074	24722526	1251414	12DPA
S235	41142119	32134500	1634560	12DPA
S236	41334141	33567834	1528379	12DPA
S237	38361721	29155534	1491578	12DPA
S238	44760741	38002950	1888614	12DPA
S239	45164439	38294468	2149058	12DPA
S240	39344096	31281827	1445846	12DPA
S241	44885301	38738733	1885159	12DPA
S242	46129855	36411624	1759945	12DPA
S243	46987300	40858531	2048671	12DPA
S244	46265419	40482009	2002447	12DPA
S245	42558165	34664555	1611224	12DPA
S246	32936013	25828651	1126367	12DPA
S247	44148877	37174726	1790681	12DPA
S248	35894103	28320813	1307799	12DPA
S250	36212862	26680689	1207555	12DPA
S251	38131088	30258737	1466755	12DPA
S252	36138556	28388095	1309153	12DPA
S253	45808465	37013017	1996924	12DPA
S254	37437429	28629645	1425336	12DPA
S255	39706098	30633872	1656734	12DPA
S256	32176627	24271724	1103379	12DPA
S257	35368536	28029651	1320674	12DPA
S258	37458803	29787753	1299779	12DPA
S259	53436459	47478751	2472216	12DPA
S260	34371126	26883144	1226957	12DPA
S261	40397444	31413999	1545767	12DPA
S262	32934315	25897966	1301520	12DPA
S263	39105199	30191974	1515583	12DPA
S264	34015212	25461674	1318401	12DPA
S265	40547553	30201734	1615985	12DPA
S266	48854672	40046126	2093276	12DPA
S267	43712163	34967758	1769222	12DPA
S268	36986392	28537679	1481645	12DPA
S269	37629635	29383123	1433836	12DPA
S270	41353485	32375604	1731342	12DPA
S271	38561926	33928257	1727579	12DPA
S272	32863726	24366541	1292870	12DPA
S273	31122419	23402859	1307925	12DPA
S274	42451344	32897043	1681822	12DPA
S275	43003383	33174178	1793788	12DPA
S276	42544375	33642774	1680818	12DPA
S277	41890870	33148361	1616743	12DPA
S278	42976588	34074824	1773192	12DPA
S279	39271900	30553451	1557496	12DPA
S280	37601652	29395024	1497958	12DPA
S281	41968474	32543137	1678082	12DPA
S282	43416296	33546764	1552699	12DPA
S283	39410622	31109077	1655785	12DPA
S284	41477428	31248955	1513175	12DPA
S285	37622515	29103686	1516174	12DPA
S286	57043054	49428267	2625232	12DPA
S287	51150495	44759748	2401291	12DPA
S288	41835516	32045610	1662648	12DPA
S289	40614864	31993089	1681604	12DPA
S290	40578902	31244462	1674714	12DPA
S291	44077481	37507931	1860777	12DPA
S292	34346122	26617355	1217524	12DPA
S293	41727568	31777385	1634749	12DPA
S294	38508488	30061792	1658996	12DPA
S295	34268373	26684068	1223887	12DPA
S296	40685571	32691110	1661582	12DPA
S297	43383652	34659362	1724355	12DPA
S298	33020410	28845827	1306334	12DPA
S299	47288069	40926715	2094894	12DPA
S301	43744871	34993379	1538594	12DPA
S302	35393551	27953948	1245454	12DPA
S303	33289428	25999939	1173177	12DPA
S304	31839022	27037619	1430346	12DPA
S305	35398525	27887663	1248575	12DPA
S306	38237145	30071372	1385022	12DPA
S308	33732226	26754159	1170092	12DPA
S309	41348813	32814763	1469132	12DPA
S310	36102368	28597055	1285924	12DPA
S311	40930523	32438880	1455061	12DPA
S312	51218435	41933948	2179551	12DPA
S313	58385706	39102625	2304969	12DPA
S314	42870297	33589336	1550618	12DPA
S315	32583129	27277045	1515375	12DPA
S316	41841388	32735959	1547071	12DPA
S317	45268523	35643222	1690867	12DPA
S318	38876324	30807325	1428383	12DPA
S319	43167801	34048220	1546859	12DPA
S320	42797964	33851450	1541524	12DPA
S321	47840384	37607835	1803358	12DPA
S322	43768186	34424037	1566863	12DPA
S323	34080094	29636869	1359859	12DPA
S324	41962185	32435985	1466663	12DPA
S325	43461360	34096444	1511286	12DPA
S326	53286062	38983477	2086641	12DPA
S327	41317715	32608646	1495596	12DPA
S328	43851465	34382027	1559037	12DPA
S329	31125858	24677830	1119962	12DPA
S330	48240724	37521154	1843960	12DPA
S331	47542079	36948471	1836942	12DPA
S332	44752733	34947809	1572862	12DPA
S333	40373855	31848142	1420142	12DPA
S334	45015095	35295804	1636974	12DPA
S335	37774735	29600135	1367975	12DPA
S336	40459930	32051021	1497126	12DPA
S337	39492701	31300970	1488338	12DPA
S338	41535241	32680791	1481703	12DPA
S339	39976218	31387622	1370059	12DPA
S340	44287585	34816536	1499864	12DPA
S341	41988248	36705980	1853726	12DPA
S342	41699102	32947168	1453818	12DPA
S343	46176687	36167652	1594724	12DPA
S344	40252923	31672212	1392144	12DPA
S345	41379015	32575666	1456568	12DPA
S346	39708406	31042215	1398971	12DPA
S347	33864643	29788888	1414778	12DPA
S348	38200362	30209869	1475054	12DPA
S349	41483221	32590397	1608623	12DPA
S350	45004268	35204536	1649387	12DPA
S351	42406770	33169120	1552502	12DPA
S352	47024705	36799995	1723023	12DPA
S353	45265405	35509622	1694568	12DPA
S354	44285697	35739135	1797019	12DPA
S355	45230360	35318708	1654937	12DPA
S356	45506710	35745528	1677751	12DPA
S357	43516839	34292870	1572271	12DPA
S358	40860908	32184304	1446321	12DPA
S359	38486193	30173966	1480739	12DPA
S360	39358111	30970319	1411371	12DPA
S361	36245436	28215399	1299537	12DPA
S362	40930277	32196556	1472909	12DPA
S363	37972756	30010056	1396724	12DPA
S364	40952219	32180380	1476903	12DPA
S365	39861314	31642164	1505888	12DPA
S366	42010379	33153288	1502664	12DPA
S367	42160490	33014425	1566448	12DPA
S368	37666416	33040339	1630981	12DPA
S369	42225964	33323029	1579487	12DPA
S370	40185275	31733363	1448446	12DPA
S371	36626988	28624236	1411780	12DPA
S372	38457600	30601013	1386850	12DPA
S373	41306198	32549359	1516721	12DPA
S374	47524418	38935663	1851930	12DPA
S375	39852467	31556488	1394121	12DPA
S376	34485280	30178506	1440387	12DPA
S001	47060745	40903858	2084015	16DPA
S002	50311535	44695979	2376709	16DPA
S003	19413370	16106725	718373	16DPA
S004	41206640	36548814	1735193	16DPA
S005	45188916	39298032	2004426	16DPA
S006	42148443	37027053	1624815	16DPA
S007	44615373	39227032	1892242	16DPA
S008	39570558	34582363	1484064	16DPA
S009	34419258	30004156	1377806	16DPA
S010	32303607	28192478	1145062	16DPA
S011	29338536	23164233	1072474	16DPA
S012	33503933	29630358	1275725	16DPA
S013	27357103	21921196	1044480	16DPA
S014	33060839	29052324	1365768	16DPA
S015	35335196	30851420	1466438	16DPA
S016	27762423	22374111	1121059	16DPA
S017	31295144	27558219	1271632	16DPA
S018	40227866	34603479	1731901	16DPA
S019	22604429	17461407	881343	16DPA
S020	36878494	32667124	1586829	16DPA
S021	30379159	25416103	1145583	16DPA
S022	39531634	34703568	1766481	16DPA
S023	45797206	40781066	1934758	16DPA
S024	42967564	38067080	1891212	16DPA
S025	13867751	12228420	559773	16DPA
S026	35345993	30492622	1434653	16DPA
S027	46246237	40658808	2089896	16DPA
S028	24420701	21794346	925250	16DPA
S029	15048554	9877537	562247	16DPA
S030	30531527	24405553	1235926	16DPA
S031	38669039	33848892	1743587	16DPA
S032	33631085	28033013	1492208	16DPA
S033	36048803	31780754	1477821	16DPA
S034	35822380	31581392	1546454	16DPA
S035	36003698	31627964	1581982	16DPA
S036	30530133	25243431	1168513	16DPA
S037	47057887	41055041	2051296	16DPA
S038	33975576	30002776	1312216	16DPA
S039	37344246	32764907	1383831	16DPA
S040	27137136	22018126	978355	16DPA
S041	32651920	28363676	1308083	16DPA
S042	32311321	28581269	1142881	16DPA
S043	32017608	27054526	1213210	16DPA
S044	38856047	33883511	1534236	16DPA
S045	25296119	22175400	1017751	16DPA
S046	29958461	26330819	1161350	16DPA
S047	32846200	29126899	1282439	16DPA
S048	25889381	20847219	976269	16DPA
S049	33867639	29925574	1346960	16DPA
S050	33645245	29995541	1263117	16DPA
S051	23928459	21108205	939751	16DPA
S052	34541961	30076783	1316992	16DPA
S053	30481317	25743461	1145792	16DPA
S054	35760893	31896477	1457183	16DPA
S055	37464286	33040193	1461920	16DPA
S056	34981771	30667534	1354482	16DPA
S057	25726702	20944257	885477	16DPA
S058	57559299	50591505	2217479	16DPA
S059	21894557	19465789	792008	16DPA
S060	43084238	37974744	1763279	16DPA
S061	76093829	66829306	3080357	16DPA
S062	33256079	27427542	1298427	16DPA
S063	29588971	25007905	1117716	16DPA
S064	35128518	31001214	1289123	16DPA
S065	24544893	19169473	855474	16DPA
S066	32776158	28196668	1216963	16DPA
S067	46996313	41418198	2095414	16DPA
S068	30704901	26985033	1276595	16DPA
S069	35173049	30656644	1433280	16DPA
S070	32713573	28965574	1239609	16DPA
S071	46999410	42072773	1994386	16DPA
S072	42127769	37642782	1815636	16DPA
S073	31753372	26746044	1289056	16DPA
S074	47278907	41477060	2096926	16DPA
S075	29629428	25921197	1133428	16DPA
S076	36897380	32525497	1454925	16DPA
S077	32117315	28255145	1151586	16DPA
S078	33244793	29134486	1237471	16DPA
S079	32219697	28224736	1230878	16DPA
S080	29370005	25284317	1032297	16DPA
S081	24183625	19628907	972312	16DPA
S082	24641572	20769154	845414	16DPA
S083	24517207	21495297	892141	16DPA
S084	26004395	21325213	877046	16DPA
S085	31032046	26613053	1160826	16DPA
S086	30028514	25926683	1132215	16DPA
S087	79365965	64633092	4510342	16DPA
S088	33158973	28335813	1273690	16DPA
S089	56270930	49301517	2884547	16DPA
S090	22138335	19599906	819640	16DPA
S091	42511135	33496211	1846552	16DPA
S092	40847585	35955246	1786774	16DPA
S093	38398177	33254862	1521955	16DPA
S094	51757629	44596647	2501591	16DPA
S095	36957209	31913908	1412607	16DPA
S096	45519399	39256266	1838997	16DPA
S097	32551472	28418359	1364202	16DPA
S098	49876146	43706711	2293550	16DPA
S099	41825217	36556886	1841297	16DPA
S100	39233558	35243993	1675620	16DPA
S101	35859935	29704255	1397663	16DPA
S102	38724763	33661204	1626604	16DPA
S103	37875755	33369434	1711207	16DPA
S104	50780433	44592175	2150899	16DPA
S105	36178134	31657523	1421362	16DPA
S106	41128700	36109610	1800636	16DPA
S107	49716935	43544667	2450268	16DPA
S108	39245761	34111905	1627460	16DPA
S109	37021975	32326506	1428168	16DPA
S110	47441794	42293775	1818532	16DPA
S111	30607230	27398552	1319679	16DPA
S112	31972248	28910046	1208108	16DPA
S113	30263222	27198369	1202485	16DPA
S114	42513835	36573621	1924478	16DPA
S115	31151031	28061383	1300922	16DPA
S116	34484437	31369809	1281490	16DPA
S117	32137135	29184130	1244675	16DPA
S118	42294531	37895787	1586395	16DPA
S119	31640161	29013239	1108821	16DPA
S120	34613239	31108351	1451662	16DPA
S121	40733078	36696052	1574755	16DPA
S122	32411617	29425394	1203701	16DPA
S123	36691503	33176240	1332710	16DPA
S124	32231881	29529547	1077611	16DPA
S125	35946119	32313497	1391439	16DPA
S126	43547099	38637774	1942381	16DPA
S127	33561105	29856936	1443313	16DPA
S128	38564375	35118699	1423645	16DPA
S129	37332413	34108299	1326904	16DPA
S130	38400203	35072342	1326481	16DPA
S131	33125828	30083556	1267618	16DPA
S132	36007568	32689176	1334138	16DPA
S133	38224115	34766975	1456349	16DPA
S134	42223779	37267884	1479704	16DPA
S135	36268460	32771366	1326517	16DPA
S136	33530552	30558001	1163549	16DPA
S137	40907641	35527098	1774387	16DPA
S138	35505094	32201990	1414782	16DPA
S139	41722459	37331209	1703449	16DPA
S140	34881803	31817222	1263067	16DPA
S141	31568407	28567832	1278705	16DPA
S142	30237282	27313071	1129326	16DPA
S143	32280142	29264775	1246423	16DPA
S144	51854796	46429393	2143428	16DPA
S145	51746727	45025868	2123051	16DPA
S146	46633371	41717345	2064223	16DPA
S147	33178149	30118742	1225610	16DPA
S148	33170410	30270291	1226456	16DPA
S149	33408689	30467948	1196084	16DPA
S150	35647681	32168278	1458759	16DPA
S151	36899324	33386552	1503951	16DPA
S152	32331297	29252536	1309185	16DPA
S153	32043816	28857454	1282112	16DPA
S154	37916828	33418132	1592364	16DPA
S155	30862546	27951257	1238290	16DPA
S156	34981607	31556788	1526395	16DPA
S157	30725975	27887691	1181865	16DPA
S158	33579951	30435646	1367145	16DPA
S159	33521845	30271084	1424700	16DPA
S161	33726818	30413580	1262821	16DPA
S162	32704178	29609746	1315938	16DPA
S163	33655655	30617454	1313519	16DPA
S164	35343019	31823998	1453869	16DPA
S165	34131323	30735414	1474600	16DPA
S166	31541702	28597045	1244384	16DPA
S167	43390942	39186000	1636680	16DPA
S168	31629877	28373816	1280001	16DPA
S169	64002729	55852447	2921947	16DPA
S170	33245370	30160713	1207826	16DPA
S171	30998644	27993199	1222916	16DPA
S172	44788608	39644794	1816007	16DPA
S173	47226272	32339030	1908246	16DPA
S175	32556401	27841693	1263579	16DPA
S176	32650004	29535652	1374208	16DPA
S177	33485233	30057868	1421618	16DPA
S178	31581332	28217279	1235079	16DPA
S179	76651211	66100107	4299758	16DPA
S180	51919184	46313231	2397466	16DPA
S181	33658446	30039312	1328655	16DPA
S182	25353337	23015292	1000659	16DPA
S183	42492609	36940769	1829742	16DPA
S184	36578109	32677682	1567375	16DPA
S185	34849283	31479407	1390509	16DPA
S186	42223233	37261789	1762410	16DPA
S187	31559676	28535696	1278605	16DPA
S189	43253971	38968926	1528557	16DPA
S190	44146598	38740394	1846342	16DPA
S191	53802517	45664027	2486680	16DPA
S192	30728297	27916728	1166320	16DPA
S193	33742326	30894852	1209213	16DPA
S194	36129063	32644724	1445942	16DPA
S195	33038122	30068016	1211376	16DPA
S196	38492584	34576562	1760780	16DPA
S197	36985814	31713549	1457516	16DPA
S198	45493574	38428753	1844712	16DPA
S199	42630976	38079862	1747865	16DPA
S200	35972375	30776084	1306632	16DPA
S201	39344418	35038087	1604998	16DPA
S202	32742115	29212717	1258536	16DPA
S203	79396405	70135146	3377503	16DPA
S204	63714465	56693143	2620303	16DPA
S205	42615192	37996559	1665841	16DPA
S206	45642741	41019994	1935330	16DPA
S207	39086625	35023897	1686791	16DPA
S208	44537690	37881345	2021992	16DPA
S209	30768141	27542261	1157475	16DPA
S210	33863238	30431984	1359444	16DPA
S211	32653216	27470047	1157608	16DPA
S212	79828830	69743543	3740808	16DPA
S213	34852414	29584179	1313562	16DPA
S214	37549546	28716801	1840336	16DPA
S215	40771760	35796874	1735774	16DPA
S216	41612126	37410065	1649389	16DPA
S217	31649995	28151345	1266078	16DPA
S218	65787842	57403874	3372320	16DPA
S219	52150553	45738202	2160599	16DPA
S220	57527119	49893109	2907719	16DPA
S221	44087539	38840083	1855122	16DPA
S222	45337803	40029423	2123054	16DPA
S223	40098695	35724301	1542163	16DPA
S224	41263555	35913822	1725737	16DPA
S225	34691245	30764562	1440269	16DPA
S226	46427005	41086338	1997212	16DPA
S227	49899626	43865331	2181293	16DPA
S228	69495315	57850226	3540872	16DPA
S229	44611339	39399357	1950796	16DPA
S230	40773270	36038819	1730829	16DPA
S231	42326663	34553071	1598313	16DPA
S232	38762592	34500807	1635918	16DPA
S233	35013499	30962388	1492091	16DPA
S234	48287355	42810256	2203624	16DPA
S235	38560461	34095211	1588258	16DPA
S236	32315004	28404765	1242995	16DPA
S237	35116584	31422652	1542255	16DPA
S238	44799454	35312129	2033622	16DPA
S239	40239814	35439245	1693134	16DPA
S240	44448181	39107087	1828846	16DPA
S241	47007537	41665319	1926821	16DPA
S242	41581330	36879520	1667746	16DPA
S243	40830958	33981397	1692330	16DPA
S244	36315683	31773965	1428702	16DPA
S245	37517806	33194208	1501520	16DPA
S246	44235841	39141637	1790562	16DPA
S247	47563623	41721402	2041307	16DPA
S248	46078249	40723165	1961086	16DPA
S250	49059646	43186538	2044539	16DPA
S252	36271273	31913779	1505029	16DPA
S253	42013791	37378661	1609353	16DPA
S254	39646265	35392318	1557823	16DPA
S255	32737761	28915564	1383752	16DPA
S256	37189894	32854901	1549850	16DPA
S257	48024502	43094071	2055405	16DPA
S258	37931540	33739911	1590026	16DPA
S259	42886573	37416843	1971932	16DPA
S260	42850496	38219286	1791037	16DPA
S261	35618780	31726467	1527039	16DPA
S262	40528360	35880888	1682618	16DPA
S263	42597381	37977410	1740701	16DPA
S264	43119675	38304882	1718612	16DPA
S265	42396003	37609155	1787533	16DPA
S266	42372161	37647958	1779196	16DPA
S267	41461699	37006118	1809932	16DPA
S268	30003129	26551132	1258482	16DPA
S269	40363964	35926413	1653541	16DPA
S270	45048105	40328008	1841397	16DPA
S271	47274784	34311379	2128991	16DPA
S272	44048551	39100404	1806982	16DPA
S273	40775522	35651700	1673064	16DPA
S274	37763234	33499089	1497922	16DPA
S275	43814943	33483615	2574464	16DPA
S276	44439918	39636299	1813716	16DPA
S277	48727025	42987347	1997965	16DPA
S278	40871903	36548728	1588946	16DPA
S279	53519202	47925501	2031524	16DPA
S280	43731571	39410517	1599461	16DPA
S281	42471506	38005886	1607749	16DPA
S282	40450275	36178454	1689818	16DPA
S283	46959341	42068296	1832163	16DPA
S284	44959328	40177883	1818089	16DPA
S285	38801147	29605834	1567596	16DPA
S286	47832877	42810662	2107686	16DPA
S287	45356462	40690800	1958807	16DPA
S288	47039585	41740184	1884915	16DPA
S289	37065473	33118465	1502114	16DPA
S290	43049267	38475927	1734429	16DPA
S291	43913388	39259380	1755304	16DPA
S292	41098968	36835573	1680725	16DPA
S293	45529971	40888740	1681323	16DPA
S294	44210708	39236232	1778556	16DPA
S295	30520288	27017940	1266251	16DPA
S296	41558369	36698982	1705984	16DPA
S297	43388478	38707345	1888862	16DPA
S298	39143759	35113599	1555445	16DPA
S299	47241768	41768556	2019662	16DPA
S300	36061795	32015446	1571213	16DPA
S301	38895023	34579220	1656329	16DPA
S302	42544869	33322848	1663237	16DPA
S303	46745434	41264186	2037275	16DPA
S304	30432214	25825032	1420992	16DPA
S305	40454935	35641478	1757629	16DPA
S306	45497811	40839251	1868298	16DPA
S307	40120353	35327481	1701721	16DPA
S308	38926523	34987422	1552805	16DPA
S309	47056997	37580251	1990026	16DPA
S310	50436132	44855401	2144217	16DPA
S311	46546711	41564769	1798010	16DPA
S312	47668583	42554422	1986463	16DPA
S313	44411093	39142105	1869407	16DPA
S314	30441978	27276558	1170369	16DPA
S315	44937085	39759150	1770652	16DPA
S316	43379589	38796293	1809270	16DPA
S317	44186245	39328012	1837387	16DPA
S318	43193076	38381562	1688832	16DPA
S319	42639540	38007871	1739121	16DPA
S320	48689407	43615610	2211713	16DPA
S321	40402683	35840106	1589053	16DPA
S322	63440551	56410353	2939846	16DPA
S323	43051699	38646003	1795573	16DPA
S324	33351337	29606194	1346083	16DPA
S325	43615055	38912269	1951118	16DPA
S326	34026938	30128430	1361610	16DPA
S327	37373708	32951825	1593026	16DPA
S328	37647162	33641695	1508379	16DPA
S329	43709086	38761743	1618636	16DPA
S330	38544623	34127978	1579278	16DPA
S331	34430204	30930492	1402288	16DPA
S332	42502215	37694791	1559653	16DPA
S333	31789718	28338955	1241183	16DPA
S334	42653016	38110100	1929029	16DPA
S335	30259131	27164467	1230469	16DPA
S336	36175183	28366516	1596004	16DPA
S337	45766074	24462737	2236675	16DPA
S338	36514923	33109430	1465004	16DPA
S339	36731751	32481010	1561919	16DPA
S340	46940275	41677042	1870278	16DPA
S341	44778903	40246719	1762092	16DPA
S342	49051812	42050367	2047866	16DPA
S343	47366992	42110518	1870962	16DPA
S344	44389153	39787064	1997453	16DPA
S345	39497347	35425796	1698803	16DPA
S346	36146923	31801331	1659935	16DPA
S347	47731344	42688097	2103414	16DPA
S348	43617971	38953234	1896920	16DPA
S349	39178611	33627047	1533142	16DPA
S350	45194462	40065738	1969427	16DPA
S351	52882629	47252837	2402750	16DPA
S352	39503523	34105912	1766980	16DPA
S353	34089870	30313699	1554175	16DPA
S354	34353072	30640188	1425755	16DPA
S355	36986255	32081799	1608514	16DPA
S356	55747484	49926744	2406055	16DPA
S357	50780583	45410256	2152137	16DPA
S358	45064240	39629471	2076142	16DPA
S359	39335900	34938504	1732082	16DPA
S360	43205677	38167910	1806486	16DPA
S361	34978100	31677754	1446117	16DPA
S362	38809440	34468125	1598215	16DPA
S363	44428049	39600895	1978043	16DPA
S364	45389572	32506733	1932200	16DPA
S365	36314523	32239282	1620121	16DPA
S366	45245614	40675686	1944578	16DPA
S367	44285940	39285629	1986871	16DPA
S368	40480710	28133860	1780633	16DPA
S369	32154093	27727633	1501980	16DPA
S370	43961049	36406745	1872753	16DPA
S371	46736089	41846853	2057218	16DPA
S372	43314334	34732358	1998957	16DPA
S373	33463442	30112771	1393132	16DPA
S374	46088334	40943668	2013627	16DPA
S375	45274221	40741592	1859244	16DPA
S376	45159272	38047668	1943303	16DPA
S001	12092702	7908649	456375	20DPA
S003	38666603	30142685	1489224	20DPA
S004	27524933	20057590	1183219	20DPA
S005	34303469	24679820	1472618	20DPA
S006	40606522	33020026	1721145	20DPA
S007	45180094	39336071	2059096	20DPA
S008	42440810	36543364	2111644	20DPA
S009	44081031	37668813	1957030	20DPA
S010	43380023	37488250	2138425	20DPA
S011	41089438	35478853	2126251	20DPA
S012	36495688	29975228	1734424	20DPA
S013	31888978	24835166	1347458	20DPA
S014	34280086	29096227	1673135	20DPA
S015	32801509	25598988	1563337	20DPA
S016	37849141	31003714	1753495	20DPA
S017	36275307	31244641	1770605	20DPA
S018	40460061	35204844	2027581	20DPA
S019	39714357	34459427	1920813	20DPA
S020	37992637	32147081	1755871	20DPA
S021	35345062	29412635	1540414	20DPA
S022	39700476	33697229	1814404	20DPA
S023	37989214	32135230	1919953	20DPA
S024	40678295	33929180	1876550	20DPA
S025	35172693	30561966	1775589	20DPA
S026	46553567	40521162	2353672	20DPA
S027	47269841	40462311	2592112	20DPA
S028	41394266	35605544	2035584	20DPA
S029	34527447	26998888	1501423	20DPA
S030	52507930	44040247	2777900	20DPA
S031	41091302	34036672	2277165	20DPA
S033	34385366	26565291	1471748	20DPA
S034	38515753	30078725	1448123	20DPA
S035	37442462	29410592	1443611	20DPA
S036	36518232	28039390	1424290	20DPA
S037	37747857	29404505	1502964	20DPA
S038	42261660	32944181	1683607	20DPA
S039	38150953	29847025	1467077	20DPA
S040	36083376	28385428	1445800	20DPA
S041	37510279	28850193	1769420	20DPA
S042	41382926	32255862	1755197	20DPA
S043	38726028	29906729	1616482	20DPA
S044	41978889	33090357	1727552	20DPA
S045	32708977	25687788	1348732	20DPA
S046	37668377	29226916	1716177	20DPA
S047	39194006	30343668	1592916	20DPA
S048	44722586	33265985	2012467	20DPA
S049	41393119	32242446	1598184	20DPA
S050	43460552	33976643	1709064	20DPA
S051	33921113	25823162	1390136	20DPA
S052	41408571	32403356	1809509	20DPA
S053	39404214	30813442	1632972	20DPA
S054	45964662	35353245	2124783	20DPA
S055	40385998	31122867	1714728	20DPA
S056	43089281	32855782	1922392	20DPA
S057	42975174	32762277	2069294	20DPA
S058	32486190	25293212	1271084	20DPA
S059	40674095	31812158	1675959	20DPA
S060	39566070	31394861	1736971	20DPA
S061	43178799	33606305	2034572	20DPA
S062	42753389	34049089	1837319	20DPA
S063	47534355	37304666	2028479	20DPA
S064	40460203	32195768	1686030	20DPA
S065	46562864	37071782	2043807	20DPA
S067	47565867	36435767	2076623	20DPA
S068	40850930	33109731	1805395	20DPA
S069	46251207	36335907	2020576	20DPA
S070	31770991	25658544	1360872	20DPA
S071	48078888	39326140	2128852	20DPA
S072	51127927	42166868	2208825	20DPA
S073	25857831	20746018	967591	20DPA
S074	26177943	20573441	985850	20DPA
S076	47121210	35661978	2416460	20DPA
S077	49050283	39048817	2299040	20DPA
S078	45860214	35597220	2292470	20DPA
S079	39659287	31736776	1702967	20DPA
S080	34752349	27517210	1418500	20DPA
S081	31383736	23943240	1327991	20DPA
S082	39478364	30086244	1790919	20DPA
S083	43298202	34014599	1933051	20DPA
S084	33112444	25806019	1503890	20DPA
S085	39846709	31162102	1745957	20DPA
S087	36045566	28664558	1482209	20DPA
S088	36216111	28556197	1513083	20DPA
S089	35184023	26605952	1507659	20DPA
S090	32904784	25417913	1534741	20DPA
S091	30367624	24154031	1280899	20DPA
S092	34458083	27875734	1568443	20DPA
S093	36778376	29654217	1571672	20DPA
S094	28528661	22984563	1145739	20DPA
S095	35299376	27248387	1436048	20DPA
S096	44608444	34706782	1744718	20DPA
S097	39493562	30818084	1634396	20DPA
S098	36241157	28353710	1517414	20DPA
S099	35572993	27540789	1359471	20DPA
S100	35268434	27317148	1330372	20DPA
S101	39921125	30983747	1687445	20DPA
S102	31869034	24665138	1279708	20DPA
S103	50916319	37563277	2275217	20DPA
S104	40256194	30998984	1566209	20DPA
S105	39511554	30517846	1505937	20DPA
S106	35830988	27165037	1419369	20DPA
S107	41393228	32645451	1590093	20DPA
S108	39492633	30232880	1552677	20DPA
S109	39695218	30045790	1472886	20DPA
S110	36765868	28641331	1412302	20DPA
S111	40354082	31726286	1794978	20DPA
S112	42508668	33639207	1697121	20DPA
S113	25144850	18769657	935470	20DPA
S114	38605495	29635951	1394439	20DPA
S115	34905633	25833101	1495513	20DPA
S116	33209972	25685260	1306819	20DPA
S117	36149039	27546284	1414639	20DPA
S118	37002176	28574905	1425468	20DPA
S119	42002902	33094398	1549232	20DPA
S120	42168366	31760355	1611568	20DPA
S121	37497228	28345674	1406255	20DPA
S122	33698879	26577656	1260193	20DPA
S123	37002518	28952379	1387480	20DPA
S124	37132719	29124310	1464270	20DPA
S125	32663253	25620350	1369613	20DPA
S126	40263352	31194899	1496923	20DPA
S127	41492172	32599634	1744959	20DPA
S128	37774592	29411391	1384729	20DPA
S129	41374875	31981964	1594446	20DPA
S130	37204104	28965961	1407002	20DPA
S131	37114574	29183745	1342811	20DPA
S132	37746560	29141524	1483637	20DPA
S133	37878507	29290782	1493683	20DPA
S134	42344638	32949918	1738056	20DPA
S135	34112069	26928017	1408790	20DPA
S136	39972695	31795904	1560545	20DPA
S137	36278106	27984519	1229439	20DPA
S138	34915267	27397638	1350693	20DPA
S139	38336037	30171915	1569136	20DPA
S140	35321097	27691601	1373492	20DPA
S141	41359852	33637631	1726763	20DPA
S142	40116741	30987865	1472311	20DPA
S143	48561647	38620539	1900315	20DPA
S144	39946458	31437160	1537285	20DPA
S145	38205635	29944792	1452496	20DPA
S146	36384901	28781896	1354223	20DPA
S147	40321437	31532850	1530705	20DPA
S148	33508975	26167329	1311095	20DPA
S149	38334491	30074258	1563729	20DPA
S150	36658095	28883124	1389886	20DPA
S151	38129046	30183507	1543051	20DPA
S152	40172217	31675997	1528730	20DPA
S153	40415381	31620376	1566627	20DPA
S154	35325713	27781953	1301991	20DPA
S155	49065089	38358995	1657982	20DPA
S156	33086144	26005925	1326823	20DPA
S157	44480586	35021986	1713320	20DPA
[truncated: 217 more rows]

## Sheet: Supp Table 3
Supplementary Table 3. The statistic of expressed genes and homoeologs with biased expression under different thresholds.
Threshold of FPKM	Transcribed genes	Transcribed At gene	Transcribed Dt gene	Steady expression bias towards At	Steady expression bias towards Dt	Steady without expression bias
0.1	49860	24486	25238	1533	1723	4108
0.5	44744	21785	22474	1476	1649	2289
1	40890	19937	20524	1275	1426	1990
5	28645	13943	14422	596	671	2733
10	21005	10242	10558	325	379	2618
20	13320	6464	6730	172	182	1893
*Note: This table describes the count of expressed genes and homoeologous genes with stable bias at various FPKM thresholds.
Threshold of FPKM	Transcribed genes	Transcribed gene-stage pairs	A range of fold change
			1-2	2-4	4-8	8-16	≥16
0.1	49860	258443	99226	111712	26961	11307	9237
0.5	44744	223827	64610	111712	26961	11307	9237
1	40890	196461	64297	94010	21635	8643	7876
5	28645	114480	55618	45086	7368	3032	3376
10	21005	76273	41573	27031	4033	1636	2000
20	13320	45082	25621	15281	2198	835	1147
*Note1: This table describes the expression variation for the transcribed genes.
*Note2: Fold change between 5% and 95% quantile of expression levels across accessions was calculated and divided into five bins.
Threshold of fold change	Threshold for percentage of accessions	Count of biased expression gene pairs	Steady expression bias towards At	Steady expression bias towards Dt	Percentage of eGene for biased expression gene pairs	Percentage of eGene for equal expression gene pairs
2	0.05	16081	1533	1723	0.481	0.293
2	0.1	15181	1299	1491	0.434	0.277
2	0.15	14449	1150	1312	0.44	0.285
3	0.05	13648	934	1025	0.429	0.301
3	0.1	12710	796	890	0.439	0.307
3	0.15	11948	696	781	0.446	0.312
4	0.05	12602	746	830	0.424	0.315
4	0.1	11698	631	708	0.435	0.319
4	0.15	10946	552	621	0.442	0.322
*Note: This table describes the count of biased expression gene pairs at various thresholds.

## Sheet: Supp Table 4
Supplementary Table 4. Summary of expressed homoeologous gene pairs (n = 20,189).
Gene in the At subgenome	Gene in the Dt subgenome	Function annotation
Ghir_A01G000040	Ghir_D01G000060	Symbols: | MuDR family transposase | chr1:23847756-23849915 FORWARD LENGTH=719
Ghir_A01G000070	Ghir_D01G000110	Symbols: | Acyl transferase/acyl hydrolase/lysophospholipase superfamily protein | chr1:12068324-12070157 REVERSE LENGTH=369
Ghir_A01G000080	Ghir_D01G000100	Symbols: | GNS1/SUR4 membrane protein family | chr3:1984206-1985042 FORWARD LENGTH=278
Ghir_A01G000100	Ghir_D01G000120	Symbols: | protein-protein interaction regulator family protein | chr1:5228477-5231017 REVERSE LENGTH=470
Ghir_A01G000110	Ghir_D01G000130	Symbols: | Late embryogenesis abundant (LEA) hydroxyproline-rich glycoprotein family | chr2:78038-79176 FORWARD LENGTH=231
Ghir_A01G000130	Ghir_D01G000150	Symbols: | Ubiquinol-cytochrome C reductase hinge protein | chr2:80179-80957 FORWARD LENGTH=62
Ghir_A01G000170	Ghir_D01G000180	Symbols: anac036, NAC036 | NAC domain containing protein 36 | chr2:7407123-7408120 FORWARD LENGTH=276
Ghir_A01G000180	Ghir_D01G000190	Symbols: | Putative lysine decarboxylase family protein | chr4:16746724-16748090 FORWARD LENGTH=228
Ghir_A01G000200	Ghir_D01G000210	Symbols: TRN1, ATTRN1 | transportin 1 | chr2:7353939-7360637 FORWARD LENGTH=895
Ghir_A01G000210	Ghir_D01G000220	Symbols: | Splicing factor, CC1-like | chr2:7342869-7347052 REVERSE LENGTH=610
Ghir_A01G000220	Ghir_D01G000230	Symbols: | Protein of unknown function (DUF1279) | chr2:9002264-9002653 REVERSE LENGTH=129
Ghir_A01G000250	Ghir_D01G000260	Symbols: | SBP (S-ribonuclease binding protein) family protein | chr4:16694488-16695387 FORWARD LENGTH=265
Ghir_A01G000260	Ghir_D01G000270	Symbols: MSI2, MSI02, NFC02, NFC2 | Transducin family protein / WD-40 repeat family protein | chr2:7281615-7283583 REVERSE LENGTH=415
Ghir_A01G000270	Ghir_D01G000280	Symbols: bZIP23 | Basic-leucine zipper (bZIP) transcription factor family protein | chr2:7279859-7280817 FORWARD LENGTH=249
Ghir_A01G000280	Ghir_D01G000290	Symbols: KAK, UPL3 | HEAT repeat ;HECT-domain (ubiquitin-transferase) | chr4:18041503-18049292 REVERSE LENGTH=1888
Ghir_A01G000290	Ghir_D01G000300	Symbols: SYTA | synaptotagmin A | chr2:9014827-9017829 FORWARD LENGTH=579
Ghir_A01G000300	Ghir_D01G000310	Symbols: | Cyclophilin-like peptidyl-prolyl cis-trans isomerase family protein | chr4:16648865-16650646 FORWARD LENGTH=224
Ghir_A01G000330	Ghir_D01G000340	Symbols: | 2-oxoglutarate (2OG) and Fe(II)-dependent oxygenase superfamily protein | chr3:6553668-6554987 REVERSE LENGTH=352
Ghir_A01G000350	Ghir_D01G000360	Symbols: ROC3 | rotamase CYP 3 | chr2:7200862-7201383 FORWARD LENGTH=173
Ghir_A01G000370	Ghir_D01G000370	Symbols: | NAD(P)-linked oxidoreductase superfamily protein | chr2:9103408-9105116 REVERSE LENGTH=309
Ghir_A01G000380	Ghir_D01G000380	Symbols: | B-box zinc finger family protein | chr2:9126502-9127652 FORWARD LENGTH=172
Ghir_A01G000410	Ghir_D01G000410	Symbols: MCT2 | MEI2 C-terminal RRM only like 2 | chr5:2530865-2532333 FORWARD LENGTH=294
Ghir_A01G000430	Ghir_D01G000430	Symbols: | B-box zinc finger family protein | chr4:18205061-18206421 REVERSE LENGTH=242
Ghir_A01G000440	Ghir_D01G000440	Symbols: VHA-A3 | vacuolar proton ATPase A3 | chr4:18209513-18214752 FORWARD LENGTH=821
Ghir_A01G000510	Ghir_D01G000500	Symbols: KCS9 | 3-ketoacyl-CoA synthase 9 | chr2:7051186-7052724 FORWARD LENGTH=512
Ghir_A01G000540	Ghir_D01G000520	Symbols: ATRL6, RSM3, RL6 | RAD-like 6 | chr1:28245073-28245453 REVERSE LENGTH=126
Ghir_A01G000550	Ghir_D01G000530	Symbols: PERK4 | roline-rich extensin-like receptor kinase 4 | chr2:8005285-8007767 REVERSE LENGTH=633
Ghir_A01G000580	Ghir_D01G000560	Symbols: | HSP40/DnaJ peptide-binding protein | chr1:3679225-3680924 REVERSE LENGTH=438
Ghir_A01G000590	Ghir_D01G000570	Symbols: TMN1, AtTMN1 | transmembrane nine 1 | chr1:3659322-3663622 FORWARD LENGTH=589
Ghir_A01G000650	Ghir_D01G000620	Symbols: | 2-oxoglutarate (2OG) and Fe(II)-dependent oxygenase superfamily protein | chr3:6553668-6554987 REVERSE LENGTH=352
Ghir_A01G000680	Ghir_D01G000650	Symbols: OTP51 | endonucleases | chr2:6888734-6891360 REVERSE LENGTH=849
Ghir_A01G000690	Ghir_D01G000670	Symbols: | ARM repeat superfamily protein | chr4:16268119-16270514 FORWARD LENGTH=464
Ghir_A01G000740	Ghir_D01G000710	Symbols: | AP2/B3-like transcriptional factor family protein | chr3:6637555-6639035 FORWARD LENGTH=277
Ghir_A01G000760	Ghir_D01G000730	Symbols: NQR | ARP protein (REF) | chr1:18381591-18386021 REVERSE LENGTH=652
Ghir_A01G000780	Ghir_D01G000750	Symbols: | CONTAINS InterPro DOMAIN/s: Kinase binding protein CGI-121 (InterPro:IPR013926); Has 275 Blast hits to 275 proteins in 139 species: Archae - 0; Bacteria - 5; Metazoa - 98; Fungi - 109; Plants - 42; Viruses - 0; Other Eukaryotes - 21 (source: NCBI BLink). | chr4:16453099-16454515 REVERSE LENGTH=172
Ghir_A01G000790	Ghir_D01G000760	Symbols: | Vacuolar import/degradation, Vid27-related protein | chr3:6664383-6666423 FORWARD LENGTH=648
Ghir_A01G000820	Ghir_D01G000780	Symbols: | Ribosomal protein S5 domain 2-like superfamily protein | chr2:3781442-3781882 FORWARD LENGTH=146
Ghir_A01G000880	Ghir_D01G000830	Symbols: | Calcium-dependent lipid-binding (CaLB domain) family protein | chr4:16355035-16356955 FORWARD LENGTH=247
Ghir_A01G000890	Ghir_D01G000840	Symbols: | Cyclase family protein | chr4:16752636-16753966 FORWARD LENGTH=272
Ghir_A01G000900	Ghir_D01G000860	Symbols: | Leucine-rich repeat (LRR) family protein | chr2:6666527-6667675 REVERSE LENGTH=382
Ghir_A01G000910	Ghir_D01G000870	Symbols: | Domain of unknown function (DUF303) | chr4:16380203-16381192 REVERSE LENGTH=260
Ghir_A01G000920	Ghir_D01G000880	Symbols: ATMYBR1, ATMYB44, MYBR1, MYB44 | myb domain protein r1 | chr5:26854109-26855026 FORWARD LENGTH=305
Ghir_A01G000930	Ghir_D01G000900	Symbols: | Pseudouridine synthase family protein | chr3:6740778-6743132 FORWARD LENGTH=477
Ghir_A01G000940	Ghir_D01G000910	Symbols: | Plant basic secretory protein (BSP) family protein | chr2:6608689-6609366 FORWARD LENGTH=225
Ghir_A01G000960	Ghir_D01G000920	Symbols: | unknown protein; FUNCTIONS IN: molecular_function unknown; INVOLVED IN: biological_process unknown; LOCATED IN: mitochondrion; EXPRESSED IN: 15 plant structures; EXPRESSED DURING: 9 growth stages; Has 36 Blast hits to 36 proteins in 8 species: Archae - 0; Bacteria - 0; Metazoa - 0; Fungi - 0; Plants - 36; Viruses - 0; Other Eukaryotes - 0 (source: NCBI BLink). | chr3:6787462-6788165 RE…
Ghir_A01G000970	Ghir_D01G000930	Symbols: | 2-oxoglutarate (2OG) and Fe(II)-dependent oxygenase superfamily protein | chr4:16256943-16258614 REVERSE LENGTH=288
Ghir_A01G000980	Ghir_D01G000940	Symbols: | unknown protein; BEST Arabidopsis thaliana protein match is: unknown protein (TAIR:AT2G14850.1); Has 133 Blast hits to 131 proteins in 15 species: Archae - 0; Bacteria - 0; Metazoa - 0; Fungi - 2; Plants - 129; Viruses - 0; Other Eukaryotes - 2 (source: NCBI BLink). | chr4:16250057-16251085 FORWARD LENGTH=342
Ghir_A01G001000	Ghir_D01G000960	Symbols: | RING/U-box superfamily protein | chr2:6367238-6370610 FORWARD LENGTH=343
Ghir_A01G001050	Ghir_D01G001010	Symbols: ATEGY3, EGY3 | ethylene-dependent gravitropism-deficient and yellow-green-like 3 | chr1:6150036-6152185 REVERSE LENGTH=573
Ghir_A01G001070	Ghir_D01G001030	Symbols: TOR | target of rapamycin | chr1:18522626-18539619 REVERSE LENGTH=2481
Ghir_A01G001080	Ghir_D01G001040	Symbols: | MATE efflux family protein | chr1:17451724-17454110 FORWARD LENGTH=484
Ghir_A01G001110	Ghir_D01G001090	Symbols: ATPLT5, PMT5, ATPMT5 | polyol/monosaccharide transporter 5 | chr3:6489000-6491209 REVERSE LENGTH=539
Ghir_A01G001120	Ghir_D01G001100	Symbols: GTE4 | global transcription factor group E4 | chr1:1907626-1910183 FORWARD LENGTH=766
Ghir_A01G001130	Ghir_D01G001110	Symbols: | GPI transamidase subunit PIG-U | chr1:23404870-23407757 FORWARD LENGTH=469
Ghir_A01G001140	Ghir_D01G001120	Symbols: | Chaperone DnaJ-domain superfamily protein | chr5:25737208-25738602 REVERSE LENGTH=464
Ghir_A01G001150	Ghir_D01G001150	Symbols: | CONTAINS InterPro DOMAIN/s: YL1 nuclear, C-terminal (InterPro:IPR013272); Has 279 Blast hits to 279 proteins in 147 species: Archae - 0; Bacteria - 0; Metazoa - 94; Fungi - 133; Plants - 35; Viruses - 0; Other Eukaryotes - 17 (source: NCBI BLink). | chr4:18007466-18008025 REVERSE LENGTH=124
Ghir_A01G001160	Ghir_D01G001140	Symbols: ATPSKR1, PSKR1 | phytosulfokin receptor 1 | chr2:584098-587124 REVERSE LENGTH=1008
Ghir_A01G001170	Ghir_D01G001160	Symbols: | SNARE-like superfamily protein | chr4:6344587-6345351 FORWARD LENGTH=254
Ghir_A01G001180	Ghir_D01G001180	Symbols: | Chaperone DnaJ-domain superfamily protein | chr5:25737208-25738602 REVERSE LENGTH=464
Ghir_A01G001190	Ghir_D01G001190	Symbols: GRF2, 14-3-3OMEGA, GF14 OMEGA | general regulatory factor 2 | chr1:29461883-29463052 FORWARD LENGTH=259
Ghir_A01G001200	Ghir_D01G001310	Symbols: GAUT3 | galacturonosyltransferase 3 | chr4:17938433-17941410 FORWARD LENGTH=680
Ghir_A01G001230	Ghir_D01G001280	Symbols: | FUNCTIONS IN: molecular_function unknown; INVOLVED IN: biological_process unknown; LOCATED IN: plasma membrane; EXPRESSED IN: 23 plant structures; EXPRESSED DURING: 13 growth stages; CONTAINS InterPro DOMAIN/s: Hyccin (InterPro:IPR018619); BEST Arabidopsis thaliana protein match is: unknown protein (TAIR:AT5G21050.1); Has 1807 Blast hits to 1807 proteins in 277 species: Archae - 0; Bac…
Ghir_A01G001260	Ghir_D01G001270	Symbols: LCR22 | low-molecular-weight cysteine-rich 22 | chr4:14427901-14428265 REVERSE LENGTH=77
Ghir_A01G001280	Ghir_D01G001240	Symbols: | Peroxidase superfamily protein | chr5:25659551-25660946 REVERSE LENGTH=328
Ghir_A01G001290	Ghir_D01G001220	Symbols: APUM7, PUM7 | pumilio 7 | chr1:29407900-29410184 FORWARD LENGTH=650
Ghir_A01G001300	Ghir_D01G001210	Symbols: AtMC3, MC3 | metacaspase 3 | chr5:25695836-25697249 FORWARD LENGTH=362
Ghir_A01G001380	Ghir_D01G001380	Symbols: | unknown protein; FUNCTIONS IN: molecular_function unknown; INVOLVED IN: biological_process unknown; LOCATED IN: chloroplast; EXPRESSED IN: 21 plant structures; EXPRESSED DURING: 13 growth stages; Has 35333 Blast hits to 34131 proteins in 2444 species: Archae - 798; Bacteria - 22429; Metazoa - 974; Fungi - 991; Plants - 531; Viruses - 0; Other Eukaryotes - 9610 (source: NCBI BLink). | c…
Ghir_A01G001390	Ghir_D01G001390	Symbols: ATERS, OVA3, ERS | glutamate tRNA synthetase | chr5:25630196-25633099 REVERSE LENGTH=570
Ghir_A01G001400	Ghir_D01G001400	Symbols: HMG1, HMGR1, AtHMGR1 | hydroxy methylglutaryl CoA reductase 1 | chr1:28695801-28698206 FORWARD LENGTH=642
Ghir_A01G001410	Ghir_D01G001410	Symbols: HD1, ATHD1, HDA1, RPD3A, HDA19, ATHDA19 | histone deacetylase 1 | chr4:17896493-17899057 REVERSE LENGTH=501
Ghir_A01G001420	Ghir_D01G001420	Symbols: | Transducin/WD40 repeat-like superfamily protein | chr5:2701448-2706910 FORWARD LENGTH=839
Ghir_A01G001430	Ghir_D01G001430	Symbols: | Calcineurin-like metallo-phosphoesterase superfamily protein | chr1:18658894-18661672 FORWARD LENGTH=303
Ghir_A01G001440	Ghir_D01G001440	Symbols: TOM40 | translocase of the outer mitochondrial membrane 40 | chr3:6967685-6970247 FORWARD LENGTH=309
Ghir_A01G001450	Ghir_D01G001450	Symbols: SDE3 | P-loop containing nucleoside triphosphate hydrolases superfamily protein | chr1:1601357-1604658 REVERSE LENGTH=1002
Ghir_A01G001460	Ghir_D01G001460	Symbols: TRM11, AtTRM11 | methyltransferases;nucleic acid binding | chr3:9669508-9671273 REVERSE LENGTH=477
Ghir_A01G001470	Ghir_D01G001470	Symbols: PFD5 | prefoldin 5 | chr5:7846144-7847428 FORWARD LENGTH=151
Ghir_A01G001490	Ghir_D01G001480	Symbols: | RING/U-box superfamily protein | chr3:6926497-6929324 FORWARD LENGTH=340
Ghir_A01G001510	Ghir_D01G001490	Symbols: | DNAJ heat shock N-terminal domain-containing protein | chr5:7826857-7828534 REVERSE LENGTH=465
Ghir_A01G001530	Ghir_D01G001530	Symbols: PARLL1, ATNUC-L2, NUC-L2 | nucleolin like 2 | chr3:6404270-6407822 REVERSE LENGTH=636
Ghir_A01G001550	Ghir_D01G001550	Symbols: MAPKKK7, MAP3KE1 | mitogen-activated protein kinase kinase kinase 7 | chr3:4411934-4419320 REVERSE LENGTH=1368
Ghir_A01G001560	Ghir_D01G001560	Symbols: EIF4A-III | eukaryotic initiation factor 4A-III | chr3:6863790-6866242 FORWARD LENGTH=408
Ghir_A01G001570	Ghir_D01G001570	Symbols: CRK25 | cysteine-rich RLK (RECEPTOR-like protein kinase) 25 | chr4:2679793-2682309 REVERSE LENGTH=675
Ghir_A01G001580	Ghir_D01G001580	Symbols: ATXR2, SDG36 | histone-lysine N-methyltransferase ATXR2 | chr3:7688629-7691444 REVERSE LENGTH=473
Ghir_A01G001590	Ghir_D01G001590	Symbols: | EXS (ERD1/XPR1/SYG1) family protein | chr5:13893941-13896821 FORWARD LENGTH=457
Ghir_A01G001600	Ghir_D01G001600	Symbols: ILR3, bHLH105 | basic helix-loop-helix (bHLH) DNA-binding superfamily protein | chr5:22217270-22218993 FORWARD LENGTH=234
Ghir_A01G001620	Ghir_D01G001620	Nohits
Ghir_A01G001670	Ghir_D01G001650	Symbols: | Wound-responsive family protein | chr4:13997979-13998239 REVERSE LENGTH=86
Ghir_A01G001680	Ghir_D01G001660	Symbols: | zinc ion binding | chr1:4251359-4257201 FORWARD LENGTH=988
Ghir_A01G001690	Ghir_D01G001670	Symbols: | Core-2/I-branching beta-1,6-N-acetylglucosaminyltransferase family protein | chr4:1467865-1469465 REVERSE LENGTH=448
Ghir_A01G001700	Ghir_D01G001680	Symbols: | unknown protein; FUNCTIONS IN: molecular_function unknown; INVOLVED IN: biological_process unknown; LOCATED IN: cellular_component unknown; BEST Arabidopsis thaliana protein match is: unknown protein (TAIR:AT1G52855.1); Has 30201 Blast hits to 17322 proteins in 780 species: Archae - 12; Bacteria - 1396; Metazoa - 17338; Fungi - 3422; Plants - 5037; Viruses - 0; Other Eukaryotes - 2996 …
Ghir_A01G001710	Ghir_D01G001690	Symbols: | Secretory carrier membrane protein (SCAMP) family protein | chr2:8971925-8974400 REVERSE LENGTH=282
Ghir_A01G001720	Ghir_D01G001700	Symbols: DFL2, GH3-10 | Auxin-responsive GH3 family protein | chr4:1497675-1499729 REVERSE LENGTH=591
Ghir_A01G001740	Ghir_D01G001720	Symbols: | Protein of unknown function (DUF789) | chr4:1512226-1513594 FORWARD LENGTH=310
Ghir_A01G001780	Ghir_D01G001760	Symbols: RMA1, ATRMA1 | RING membrane-anchor 1 | chr4:1557905-1558654 REVERSE LENGTH=249
Ghir_A01G001790	Ghir_D01G001770	Symbols: UBC25, PFU1 | ubiquitin-conjugating enzyme 25 | chr3:5183858-5186669 FORWARD LENGTH=609
Ghir_A01G001800	Ghir_D01G001780	Symbols: | unknown protein; BEST Arabidopsis thaliana protein match is: unknown protein (TAIR:AT4G03600.1); Has 50 Blast hits to 50 proteins in 10 species: Archae - 0; Bacteria - 0; Metazoa - 0; Fungi - 0; Plants - 50; Viruses - 0; Other Eukaryotes - 0 (source: NCBI BLink). | chr1:931017-931520 REVERSE LENGTH=167
Ghir_A01G001810	Ghir_D01G001790	Symbols: | Nse4, component of Smc5/6 DNA repair complex | chr1:18939480-18941560 REVERSE LENGTH=403
Ghir_A01G001930	Ghir_D01G001880	Symbols: | Prefoldin chaperone subunit family protein | chr1:941211-943320 REVERSE LENGTH=391
Ghir_A01G001940	Ghir_D01G001900	Symbols: | Leucine-rich repeat (LRR) family protein | chr4:14039756-14040931 REVERSE LENGTH=391
Ghir_A01G001950	Ghir_D01G001910	Symbols: TPX2 | targeting protein for XKLP2 | chr1:947555-951696 REVERSE LENGTH=790
Ghir_A01G002000	Ghir_D01G001960	Symbols: RPN1A, ATRPN1A | 26S proteasome regulatory subunit S2 1A | chr2:8859211-8864699 FORWARD LENGTH=891
Ghir_A01G002020	Ghir_D01G001940	Symbols: | unknown protein; LOCATED IN: endomembrane system; BEST Arabidopsis thaliana protein match is: unknown protein (TAIR:AT2G31090.1); Has 70 Blast hits to 70 proteins in 13 species: Archae - 0; Bacteria - 0; Metazoa - 0; Fungi - 0; Plants - 70; Viruses - 0; Other Eukaryotes - 0 (source: NCBI BLink). | chr2:8850367-8850835 REVERSE LENGTH=73
Ghir_A01G002030	Ghir_D01G001970	Symbols: | DNAJ heat shock family protein | chr2:8848353-8849815 REVERSE LENGTH=337
Ghir_A01G002050	Ghir_D01G001990	Symbols: ACX3, ATACX3 | acyl-CoA oxidase 3 | chr1:1922423-1926002 FORWARD LENGTH=675
Ghir_A01G002080	Ghir_D01G002020	Symbols: NEF1 | no exine formation 1 | chr5:4292809-4296572 FORWARD LENGTH=1123
Ghir_A01G002090	Ghir_D01G002030	Symbols: | unknown protein; FUNCTIONS IN: molecular_function unknown; INVOLVED IN: biological_process unknown; EXPRESSED IN: 22 plant structures; EXPRESSED DURING: 13 growth stages; Has 53 Blast hits to 53 proteins in 20 species: Archae - 0; Bacteria - 8; Metazoa - 8; Fungi - 0; Plants - 34; Viruses - 0; Other Eukaryotes - 3 (source: NCBI BLink). | chr5:25854433-25855331 FORWARD LENGTH=211
Ghir_A01G002130	Ghir_D01G002050	Symbols: AML1, ML1 | MEI2-like protein 1 | chr5:24879001-24883483 REVERSE LENGTH=915
Ghir_A01G002140	Ghir_D01G002060	Symbols: | Homeodomain-like superfamily protein | chr2:14210180-14211487 REVERSE LENGTH=314
Ghir_A01G002150	Ghir_D01G002070	Symbols: SFC, VAN3, AGD3 | ARF GTPase-activating protein | chr5:4255923-4262018 REVERSE LENGTH=827
Ghir_A01G002160	Ghir_D01G002080	Symbols: JAZ10, TIFY9, JAS1 | jasmonate-zim-domain protein 10 | chr5:4219001-4220502 FORWARD LENGTH=197
Ghir_A01G002170	Ghir_D01G002090	Symbols: | GRAM domain family protein | chr5:4207081-4208079 FORWARD LENGTH=272
Ghir_A01G002210	Ghir_D01G002120	Symbols: | B-box type zinc finger protein with CCT domain | chr2:14188159-14190046 REVERSE LENGTH=402
Ghir_A01G002230	Ghir_D01G002130	Symbols: | Leucine-rich repeat (LRR) family protein | chr5:7164758-7166904 FORWARD LENGTH=218
Ghir_A01G002240	Ghir_D01G002140	Symbols: MAB1 | Transketolase family protein | chr5:20689671-20692976 FORWARD LENGTH=363
Ghir_A01G002250	Ghir_D01G002150	Symbols: SAG29, SWEET15, AtSWEET15 | senescence-associated gene 29 | chr5:4181331-4183171 REVERSE LENGTH=292
Ghir_A01G002270	Ghir_D01G002180	Nohits
Ghir_A01G002280	Ghir_D01G002190	Symbols: ATCYP20-2, CYP20-2 | cyclophilin 20-2 | chr5:4162714-4164720 REVERSE LENGTH=259
Ghir_A01G002290	Ghir_D01G002200	Symbols: ACR4 | ACT domain repeat 4 | chr1:25957843-25960079 FORWARD LENGTH=455
Ghir_A01G002300	Ghir_D01G002210	Symbols: G6PD2 | glucose-6-phosphate dehydrogenase 2 | chr5:4158952-4161640 FORWARD LENGTH=596
Ghir_A01G002320	Ghir_D01G002230	Symbols: VAR2, FTSH2 | FtsH extracellular protease family | chr2:13174692-13177064 FORWARD LENGTH=695
Ghir_A01G002330	Ghir_D01G002240	Symbols: | ABC transporter family protein | chr1:20286917-20290245 FORWARD LENGTH=706
Ghir_A01G002340	Ghir_D01G002250	Symbols: | Leucine-rich repeat (LRR) family protein | chr3:1797116-1799732 REVERSE LENGTH=517
Ghir_A01G002350	Ghir_D01G002260	Symbols: CYCT1;4 | Cyclin family protein | chr4:10673619-10676532 FORWARD LENGTH=541
Ghir_A01G002370	Ghir_D01G002280	Symbols: LACS7, ATLACS7 | long-chain acyl-CoA synthetase 7 | chr5:9742616-9746795 FORWARD LENGTH=700
Ghir_A01G002380	Ghir_D01G002290	Symbols: CLC-D, ATCLC-D | chloride channel D | chr5:9189622-9194347 FORWARD LENGTH=792
Ghir_A01G002390	Ghir_D01G002300	Symbols: | CONTAINS InterPro DOMAIN/s: Nucleic acid-binding, OB-fold-like (InterPro:IPR016027), Protein of unknown function DUF171 (InterPro:IPR003750); Has 3649 Blast hits to 1964 proteins in 291 species: Archae - 113; Bacteria - 121; Metazoa - 1082; Fungi - 399; Plants - 227; Viruses - 4; Other Eukaryotes - 1703 (source: NCBI BLink). | chr5:6495593-6497987 FORWARD LENGTH=398
Ghir_A01G002400	Ghir_D01G002310	Symbols: | Lactoylglutathione lyase / glyoxalase I family protein | chr2:13644500-13645608 FORWARD LENGTH=135
Ghir_A01G002410	Ghir_D01G002320	Symbols: HSP1 | unknown protein; BEST Arabidopsis thaliana protein match is: unknown protein (TAIR:AT3G22530.1); Has 77 Blast hits to 77 proteins in 12 species: Archae - 0; Bacteria - 0; Metazoa - 0; Fungi - 0; Plants - 77; Viruses - 0; Other Eukaryotes - 0 (source: NCBI BLink). | chr4:8510983-8511441 FORWARD LENGTH=152
Ghir_A01G002420	Ghir_D01G002330	Symbols: TPR3 | Tetratricopeptide repeat (TPR)-like superfamily protein | chr1:1106617-1108557 REVERSE LENGTH=328
Ghir_A01G002450	Ghir_D01G002350	Symbols: | Aluminium induced protein with YGL and LRDR motifs | chr5:17622593-17624239 REVERSE LENGTH=251
Ghir_A01G002460	Ghir_D01G002360	Symbols: | Polyketide cyclase/dehydrase and lipid transport superfamily protein | chr4:8334391-8337022 FORWARD LENGTH=433
Ghir_A01G002470	Ghir_D01G002370	Symbols: MGT9, MRS2-2, ATMGT9 | magnesium transporter 9 | chr5:25807025-25809395 REVERSE LENGTH=394
Ghir_A01G002490	Ghir_D01G002390	Symbols: | TRAF-like superfamily protein | chr1:1148818-1153895 REVERSE LENGTH=1082
Ghir_A01G002500	Ghir_D01G002410	Symbols: | HR-like lesion-inducing protein-related | chr1:1163345-1164737 REVERSE LENGTH=159
Ghir_A01G002520	Ghir_D01G002440	Symbols: IBR10, ATECI2, ECI2, ECHIB, PEC12 | indole-3-butyric acid response 10 | chr4:8304910-8305632 REVERSE LENGTH=240
Ghir_A01G002530	Ghir_D01G002450	Symbols: SUP, FON1, FLO10 | C2H2 and C2HC zinc fingers superfamily protein | chr3:8242504-8243118 FORWARD LENGTH=204
Ghir_A01G002550	Ghir_D01G002480	Symbols: | Regulator of chromosome condensation (RCC1) family with FYVE zinc finger domain | chr3:8316436-8320337 FORWARD LENGTH=1045
Ghir_A01G002570	Ghir_D01G002500	Symbols: | Cyclopropane-fatty-acyl-phospholipid synthase | chr3:8428071-8433159 FORWARD LENGTH=867
Ghir_A01G002600	Ghir_D01G002530	Symbols: | Cyclopropane-fatty-acyl-phospholipid synthase | chr3:8428071-8433159 FORWARD LENGTH=867
Ghir_A01G002610	Ghir_D01G002540	Nohits
Ghir_A01G002620	Ghir_D01G002550	Symbols: | Family of unknown function (DUF716) | chr5:4479940-4480872 REVERSE LENGTH=310
Ghir_A01G002660	Ghir_D01G002590	Symbols: | RING/U-box superfamily protein | chr3:1917334-1919709 FORWARD LENGTH=426
Ghir_A01G002670	Ghir_D01G002600	Symbols: | Protein kinase superfamily protein | chr5:6192736-6195371 FORWARD LENGTH=513
Ghir_A01G002680	Ghir_D01G002610	Symbols: | Zinc finger C-x8-C-x5-C-x3-H type family protein | chr3:1947471-1949528 REVERSE LENGTH=462
Ghir_A01G002750	Ghir_D01G002710	Symbols: ATCUL1, CUL1, AXR6 | cullin 1 | chr4:1129315-1133435 FORWARD LENGTH=738
Ghir_A01G002760	Ghir_D01G002730	Symbols: | RNA binding | chr4:8978060-8978623 FORWARD LENGTH=187
Ghir_A01G002780	Ghir_D01G002750	Symbols: ATVAMP724, VAMP724 | vesicle-associated membrane protein 724 | chr4:8980081-8981697 REVERSE LENGTH=222
Ghir_A01G002790	Ghir_D01G002760	Symbols: RALFL33 | ralf-like 33 | chr4:8984915-8985265 FORWARD LENGTH=116
Ghir_A01G002810	Ghir_D01G002770	Symbols: ESD4, ATESD4 | Cysteine proteinases superfamily protein | chr4:9012769-9015797 FORWARD LENGTH=489
Ghir_A01G002830	Ghir_D01G002790	Symbols: | Fumarylacetoacetate (FAA) hydrolase family | chr4:9038361-9040163 FORWARD LENGTH=222
Ghir_A01G002840	Ghir_D01G002800	Symbols: ATL2, TL2 | TOXICOS EN LEVADURA 2 | chr3:5692880-5693794 FORWARD LENGTH=304
Ghir_A01G002860	Ghir_D01G002820	Symbols: | unknown protein; FUNCTIONS IN: molecular_function unknown; INVOLVED IN: biological_process unknown; LOCATED IN: chloroplast, chloroplast stroma; EXPRESSED IN: 22 plant structures; EXPRESSED DURING: 13 growth stages; Has 42 Blast hits to 42 proteins in 16 species: Archae - 0; Bacteria - 2; Metazoa - 0; Fungi - 0; Plants - 33; Viruses - 0; Other Eukaryotes - 7 (source: NCBI BLink). | chr…
Ghir_A01G002870	Ghir_D01G002830	Symbols: | Mono-/di-acylglycerol lipase, N-terminal;Lipase, class 3 | chr4:9096808-9100596 REVERSE LENGTH=654
Ghir_A01G002880	Ghir_D01G002840	Symbols: | Chaperone DnaJ-domain superfamily protein | chr3:2140249-2141437 REVERSE LENGTH=229
Ghir_A01G002910	Ghir_D01G002860	Symbols: ARR2, RR2 | response regulator 2 | chr4:9112979-9115785 FORWARD LENGTH=664
Ghir_A01G002920	Ghir_D01G002870	Symbols: GATA15 | GATA transcription factor 15 | chr3:2126658-2127265 FORWARD LENGTH=149
Ghir_A01G002940	Ghir_D01G002900	Symbols: AT-IMP, ATKAP ALPHA, AIMP ALPHA, IMPA-1, IMPA1 | importin alpha isoform 1 | chr3:2120559-2123555 FORWARD LENGTH=532
Ghir_A01G002950	Ghir_D01G002910	Symbols: | Protein of unknown function (DUF3511) | chr2:19484207-19484539 REVERSE LENGTH=110
Ghir_A01G002960	Ghir_D01G002920	Symbols: NRPB9A, NRPD9A, NRPE9A | RNA polymerases M/15 Kd subunit | chr3:5794526-5795699 FORWARD LENGTH=114
Ghir_A01G002970	Ghir_D01G002930	Nohits
Ghir_A01G002980	Ghir_D01G002940	Symbols: ACLB-2 | ATP citrate lyase subunit B 2 | chr5:20055048-20058195 FORWARD LENGTH=608
Ghir_A01G002990	Ghir_D01G002950	Symbols: | DNA-binding enhancer protein-related | chr3:2060837-2061845 FORWARD LENGTH=115
Ghir_A01G003020	Ghir_D01G002990	Symbols: PFD3 | prefoldin 3 | chr5:20080729-20082456 FORWARD LENGTH=195
Ghir_A01G003030	Ghir_D01G003000	Symbols: GAL1, GALK | Mevalonate/galactokinase family protein | chr3:2049141-2051867 REVERSE LENGTH=496
Ghir_A01G003040	Ghir_D01G003010	Symbols: | unknown protein; BEST Arabidopsis thaliana protein match is: unknown protein (TAIR:AT1G02380.1); Has 67 Blast hits to 67 proteins in 11 species: Archae - 0; Bacteria - 0; Metazoa - 0; Fungi - 0; Plants - 67; Viruses - 0; Other Eukaryotes - 0 (source: NCBI BLink). | chr3:5842410-5843246 FORWARD LENGTH=219
Ghir_A01G003050	Ghir_D01G003020	Symbols: | Plant invertase/pectin methylesterase inhibitor superfamily protein | chr3:5844495-5845046 REVERSE LENGTH=183
Ghir_A01G003110	Ghir_D01G003080	Symbols: ATGA2OX4, ATGA2OX6, DTA1, GA2OX6 | gibberellin 2-oxidase 6 | chr1:486964-489391 FORWARD LENGTH=329
Ghir_A01G003120	Ghir_D01G003090	Symbols: ECT7 | evolutionarily conserved C-terminal region 7 | chr1:17770339-17772806 REVERSE LENGTH=639
Ghir_A01G003140	Ghir_D01G003110	Symbols: | Nucleotide-sugar transporter family protein | chr3:5966597-5968962 FORWARD LENGTH=375
Ghir_A01G003160	Ghir_D01G003130	Symbols: | unknown protein; BEST Arabidopsis thaliana protein match is: unknown protein (TAIR:AT3G17580.1); Has 40 Blast hits to 40 proteins in 11 species: Archae - 0; Bacteria - 0; Metazoa - 0; Fungi - 0; Plants - 40; Viruses - 0; Other Eukaryotes - 0 (source: NCBI BLink). | chr1:17863897-17864124 FORWARD LENGTH=75
Ghir_A01G003190	Ghir_D01G003160	Symbols: | Di-glucose binding protein with Kinesin motor domain | chr1:27192902-27198118 FORWARD LENGTH=1203
Ghir_A01G003210	Ghir_D01G003180	Symbols: | Chaperone DnaJ-domain superfamily protein | chr1:5702930-5705537 FORWARD LENGTH=554
Ghir_A01G003220	Ghir_D01G003190	Symbols: | Protein kinase superfamily protein | chr1:5697846-5699492 FORWARD LENGTH=390
Ghir_A01G003230	Ghir_D01G003200	Symbols: | recA DNA recombination family protein | chr1:29737084-29740140 REVERSE LENGTH=439
Ghir_A01G003240	Ghir_D01G003210	Symbols: NAC1, ANAC022 | NAC domain containing protein 1 | chr1:20946852-20949144 REVERSE LENGTH=324
Ghir_A01G003250	Ghir_D01G003220	Symbols: | unknown protein; BEST Arabidopsis thaliana protein match is: unknown protein (TAIR:AT1G56020.1); Has 3399 Blast hits to 980 proteins in 195 species: Archae - 0; Bacteria - 839; Metazoa - 390; Fungi - 256; Plants - 154; Viruses - 9; Other Eukaryotes - 1751 (source: NCBI BLink). | chr1:29741873-29743063 FORWARD LENGTH=396
Ghir_A01G003260	Ghir_D01G003230	Symbols: | Tetratricopeptide repeat (TPR)-like superfamily protein | chr1:26933326-26935371 REVERSE LENGTH=681
Ghir_A01G003340	Ghir_D01G003370	Symbols: | FUNCTIONS IN: molecular_function unknown; INVOLVED IN: biological_process unknown; LOCATED IN: cellular_component unknown; EXPRESSED IN: 25 plant structures; EXPRESSED DURING: 15 growth stages; CONTAINS InterPro DOMAIN/s: Topoisomerase II-associated protein PAT1 (InterPro:IPR019167); BEST Arabidopsis thaliana protein match is: Topoisomerase II-associated protein PAT1 (TAIR:AT3G22270.1)…
Ghir_A01G003350	Ghir_D09G012630	Symbols: emb1303 | embryo defective 1303 | chr1:21030852-21031886 FORWARD LENGTH=154
Ghir_A01G003370	Ghir_D01G003380	Symbols: | SAUR-like auxin-responsive protein family | chr3:4135659-4136078 REVERSE LENGTH=139
Ghir_A01G003380	Ghir_D01G003390	Symbols: NRPB8B, NRPD8B, NRPE8B | RNA polymerase Rpb8 | chr3:22016629-22017923 FORWARD LENGTH=146
Ghir_A01G003390	Ghir_D01G003400	Symbols: SR45 | arginine/serine-rich 45 | chr1:5675925-5678686 REVERSE LENGTH=425
Ghir_A01G003400	Ghir_D01G003410	Symbols: | Trypsin family protein | chr2:14819209-14821330 REVERSE LENGTH=579
Ghir_A01G003420	Ghir_D01G003430	Symbols: | SBP (S-ribonuclease binding protein) family protein | chr3:4122127-4123323 REVERSE LENGTH=335
Ghir_A01G003430	Ghir_D01G003440	Symbols: LOS1 | Ribosomal protein S5/Elongation factor G/III/V family protein | chr1:20968245-20971077 REVERSE LENGTH=843
Ghir_A01G003440	Ghir_D01G003460	Symbols: anac042, NAC042 | NAC domain containing protein 42 | chr2:17880617-17882584 REVERSE LENGTH=275
Ghir_A01G003450	Ghir_D01G003470	Symbols: SIR3, LOS5, ABA3, ATABA3, ACI2 | molybdenum cofactor sulfurase (LOS5) (ABA3) | chr1:5659465-5665201 FORWARD LENGTH=819
Ghir_A01G003480	Ghir_D01G003520	Nohits
Ghir_A01G003530	Ghir_D01G003550	Symbols: ATPD | ATP synthase delta-subunit gene | chr4:6100799-6101503 FORWARD LENGTH=234
Ghir_A01G003550	Ghir_D01G003570	Symbols: | DNA-binding storekeeper protein-related transcriptional regulator | chr4:12918446-12919552 FORWARD LENGTH=368
Ghir_A01G003560	Ghir_D01G003580	Symbols: | Aldolase-type TIM barrel family protein | chr3:4821804-4823899 FORWARD LENGTH=367
Ghir_A01G003570	Ghir_D01G003590	Symbols: | Aldolase-type TIM barrel family protein | chr3:4821804-4823899 FORWARD LENGTH=367
Ghir_A01G003600	Ghir_D01G003630	Symbols: ETR1, EIN1, ETR, AtETR1 | Signal transduction histidine kinase, hybrid-type, ethylene sensor | chr1:24734698-24737366 FORWARD LENGTH=738
Ghir_A01G003640	Ghir_D01G003680	Symbols: | RING/U-box superfamily protein | chr1:29505278-29507272 FORWARD LENGTH=401
Ghir_A01G003650	Ghir_D01G003710	Symbols: RIP2 | ROP interactive partner 2 | chr1:29509605-29510679 FORWARD LENGTH=324
Ghir_A01G003670	Ghir_D01G003730	Nohits
Ghir_A01G003680	Ghir_D01G003740	Symbols: UBP15 | ubiquitin-specific protease 15 | chr1:5845816-5849889 REVERSE LENGTH=928
Ghir_A01G003690	Ghir_D01G003750	Symbols: | SOUL heme-binding family protein | chr1:5844766-5845539 FORWARD LENGTH=232
Ghir_A01G003790	Ghir_D01G003840	Nohits
Ghir_A01G003800	Ghir_D01G003850	Nohits
Ghir_A01G003830	Ghir_D01G003880	Symbols: NTMC2TYPE6.1, NTMC2T6.1 | Calcium-dependent lipid-binding (CaLB domain) family protein | chr1:19996556-20000127 FORWARD LENGTH=751
Ghir_A01G003840	Ghir_D01G003900	Symbols: DRT101 | phosphoglucosamine mutase-related | chr5:5981117-5982787 FORWARD LENGTH=556
Ghir_A01G003850	Ghir_D01G003910	Symbols: GLX2-3, ETHE1, GLY3 | glyoxalase II 3 | chr1:19991542-19993250 REVERSE LENGTH=294
Ghir_A01G003870	Ghir_D01G003920	Symbols: CYP72A15 | cytochrome P450, family 72, subfamily A, polypeptide 15 | chr3:4937410-4939310 FORWARD LENGTH=512
Ghir_A01G003900	Ghir_D01G003960	Symbols: | LYR family of Fe/S cluster biogenesis protein | chr1:28544899-28545306 REVERSE LENGTH=80
Ghir_A01G003930	Ghir_D01G004010	Symbols: | Carbohydrate-binding X8 domain superfamily protein | chr1:29537976-29538656 REVERSE LENGTH=115
Ghir_A01G003940	Ghir_D13G016580	Symbols: | Protein kinase superfamily protein | chr1:29539274-29540681 REVERSE LENGTH=355
Ghir_A01G004010	Ghir_D01G004070	Symbols: ATMPK19, MPK19 | MAP kinase 19 | chr3:4946057-4948906 FORWARD LENGTH=598
Ghir_A01G004020	Ghir_D01G004080	Symbols: emb2768 | Tyrosyl-tRNA synthetase, class Ib, bacterial/mitochondrial | chr3:570221-571756 REVERSE LENGTH=511
Ghir_A01G004050	Ghir_D01G004100	Symbols: | Sodium Bile acid symporter family | chr1:29546846-29548764 REVERSE LENGTH=401
Ghir_A01G004060	Ghir_D01G004110	Symbols: | unknown protein; BEST Arabidopsis thaliana protein match is: unknown protein (TAIR:AT1G67170.1); Has 4036 Blast hits to 3091 proteins in 519 species: Archae - 61; Bacteria - 669; Metazoa - 1503; Fungi - 255; Plants - 421; Viruses - 4; Other Eukaryotes - 1123 (source: NCBI BLink). | chr3:4953765-4955373 REVERSE LENGTH=331
Ghir_A01G004090	Ghir_D01G004150	Symbols: | unknown protein; Has 24 Blast hits to 24 proteins in 10 species: Archae - 0; Bacteria - 0; Metazoa - 0; Fungi - 0; Plants - 24; Viruses - 0; Other Eukaryotes - 0 (source: NCBI BLink). | chr2:1514411-1515203 FORWARD LENGTH=173
Ghir_A01G004100	Ghir_D01G004160	Symbols: ATTPS1, TPS1 | trehalose-6-phosphate synthase | chr1:29552495-29557482 REVERSE LENGTH=942
Ghir_A01G004130	Ghir_D01G004210	Symbols: NADK3, ATNADK-3 | NAD(H) kinase 3 | chr1:29564343-29566128 FORWARD LENGTH=317
Ghir_A01G004150	Ghir_D01G004230	Symbols: LZF1 | light-regulated zinc finger protein 1 | chr1:29567370-29568662 FORWARD LENGTH=319
Ghir_A01G004160	Ghir_D01G004240	Symbols: MSL6 | mechanosensitive channel of small conductance-like 6 | chr1:29569226-29572126 REVERSE LENGTH=856
Ghir_A01G004180	Ghir_D01G004290	Symbols: emb1473 | Ribosomal protein L13 family protein | chr1:29575997-29577406 FORWARD LENGTH=241
Ghir_A01G004190	Ghir_D01G004300	Symbols: TBL42 | TRICHOME BIREFRINGENCE-LIKE 42 | chr1:29602708-29604557 FORWARD LENGTH=359
Ghir_A01G004210	Ghir_D01G004340	Symbols: | Leucine-rich repeat transmembrane protein kinase | chr3:4988271-4993891 FORWARD LENGTH=1020
Ghir_A01G004220	Ghir_D01G004360	Symbols: | Leucine-rich repeat transmembrane protein kinase | chr3:4988271-4993891 FORWARD LENGTH=1020
Ghir_A01G004230	Ghir_D01G004370	Symbols: | Leucine-rich repeat transmembrane protein kinase | chr1:19945959-19951562 FORWARD LENGTH=1035
Ghir_A01G004290	Ghir_D01G004390	Symbols: | Plant protein of unknown function (DUF641) | chr1:19913341-19914702 REVERSE LENGTH=453
Ghir_A01G004300	Ghir_D01G004400	Symbols: | SecY protein transport family protein | chr1:10252662-10254526 FORWARD LENGTH=475
Ghir_A01G004320	Ghir_D01G004410	Symbols: | Disease resistance-responsive (dirigent-like protein) family protein | chr2:9050290-9050850 REVERSE LENGTH=186
Ghir_A01G004330	Ghir_D01G004420	Symbols: | Ubiquitin domain-containing protein | chr1:19925009-19926400 FORWARD LENGTH=114
Ghir_A01G004350	Ghir_D01G004440	Symbols: ATGGH2, GGH2 | gamma-glutamyl hydrolase 2 | chr1:29593933-29596037 FORWARD LENGTH=347
Ghir_A01G004440	Ghir_D01G004480	Symbols: KU70, ATKU70 | KU70 homolog | chr1:5801159-5805724 REVERSE LENGTH=621
Ghir_A01G004450	Ghir_D01G004490	Symbols: | Protein kinase superfamily protein | chr5:15283692-15285837 REVERSE LENGTH=638
Ghir_A01G004470	Ghir_D01G004510	Symbols: BEH4 | BES1/BZR1 homolog 4 | chr1:29599854-29601539 FORWARD LENGTH=325
Ghir_A01G004480	Ghir_D01G004520	Symbols: | RING/FYVE/PHD-type zinc finger family protein | chr1:10432736-10435177 FORWARD LENGTH=510
Ghir_A01G004510	Ghir_D05G038260	Symbols: | Ribosomal protein L31 | chr5:22372737-22372967 FORWARD LENGTH=76
Ghir_A01G004520	Ghir_D05G038270	Symbols: PYRB | PYRIMIDINE B | chr3:7090354-7091904 REVERSE LENGTH=390
Ghir_A01G004530	Ghir_D05G038280	Symbols: CNX5, SIR1 | co-factor for nitrate, reductase and xanthine dehydrogenase 5 | chr5:22373374-22376028 REVERSE LENGTH=464
Ghir_A01G004540	Ghir_D01G004580	Symbols: | Cofactor-independent phosphoglycerate mutase | chr3:12591595-12593401 FORWARD LENGTH=495
Ghir_A01G004550	Ghir_D01G004590	Symbols: | unknown protein; BEST Arabidopsis thaliana protein match is: unknown protein (TAIR:AT1G53450.2); Has 73 Blast hits to 73 proteins in 12 species: Archae - 0; Bacteria - 0; Metazoa - 0; Fungi - 0; Plants - 73; Viruses - 0; Other Eukaryotes - 0 (source: NCBI BLink). | chr3:4983386-4985666 FORWARD LENGTH=476
Ghir_A01G004560	Ghir_D01G004610	Symbols: APO1 | Arabidopsis thaliana protein of unknown function (DUF794) | chr1:24086810-24088276 FORWARD LENGTH=460
Ghir_A01G004610	Ghir_D01G004640	Symbols: | mRNA splicing factor, thioredoxin-like U5 snRNP | chr3:9030152-9030894 REVERSE LENGTH=159
Ghir_A01G004620	Ghir_D01G004650	Symbols: APC6 | anaphase promoting complex 6 | chr1:29617421-29621273 FORWARD LENGTH=543
Ghir_A01G004630	Ghir_D01G004660	Symbols: | pathogenesis-related family protein | chr1:29621447-29622431 REVERSE LENGTH=238
Ghir_A01G004650	Ghir_D01G004680	Symbols: | UDP-Glycosyltransferase superfamily protein | chr1:29625859-29627941 REVERSE LENGTH=403
Ghir_A01G004660	Ghir_D01G004690	Symbols: | unknown protein; FUNCTIONS IN: molecular_function unknown; INVOLVED IN: biological_process unknown; LOCATED IN: cellular_component unknown; Has 30201 Blast hits to 17322 proteins in 780 species: Archae - 12; Bacteria - 1396; Metazoa - 17338; Fungi - 3422; Plants - 5037; Viruses - 0; Other Eukaryotes - 2996 (source: NCBI BLink). | chr1:5786762-5787047 REVERSE LENGTH=65
Ghir_A01G004670	Ghir_D01G004700	Symbols: YAB5 | plant-specific transcription factor YABBY family protein | chr2:11303923-11306739 REVERSE LENGTH=164
Ghir_A01G004680	Ghir_D01G004710	Symbols: AtTLP7, TLP7 | tubby like protein 7 | chr1:19891237-19893429 REVERSE LENGTH=379
Ghir_A01G004690	Ghir_D01G004720	Symbols: MBF1A, ATMBF1A | multiprotein bridging factor 1A | chr2:17774972-17776116 FORWARD LENGTH=142
Ghir_A01G004700	Ghir_D01G004730	Symbols: | unknown protein; Has 75 Blast hits to 52 proteins in 16 species: Archae - 0; Bacteria - 0; Metazoa - 4; Fungi - 2; Plants - 66; Viruses - 0; Other Eukaryotes - 3 (source: NCBI BLink). | chr1:29628538-29630510 REVERSE LENGTH=481
Ghir_A01G004710	Ghir_D01G004740	Symbols: | phosphoesterase | chr3:5008751-5013060 FORWARD LENGTH=694
Ghir_A01G004720	Ghir_D01G004750	Symbols: | unknown protein; Has 158 Blast hits to 158 proteins in 77 species: Archae - 0; Bacteria - 0; Metazoa - 104; Fungi - 0; Plants - 33; Viruses - 0; Other Eukaryotes - 21 (source: NCBI BLink). | chr3:5015432-5017566 FORWARD LENGTH=455
Ghir_A01G004770	Ghir_D01G004820	Symbols: | Peptide-N4-(N-acetyl-beta-glucosaminyl)asparagine amidase A protein | chr3:5018275-5020104 FORWARD LENGTH=609
Ghir_A01G004790	Ghir_D01G004840	Symbols: LSH10 | Protein of unknown function (DUF640) | chr2:17748005-17748538 FORWARD LENGTH=177
Ghir_A01G004820	Ghir_D01G004870	Symbols: | D-mannose binding lectin protein with Apple-like carbohydrate-binding domain | chr1:29642072-29643397 REVERSE LENGTH=441
Ghir_A01G004840	Ghir_D01G004890	Symbols: ATPPC3, PPC3 | phosphoenolpyruvate carboxylase 3 | chr3:5025584-5029476 FORWARD LENGTH=968
Ghir_A01G004860	Ghir_D01G004910	Symbols: TTL3, VIT | tetratricopetide-repeat thioredoxin-like 3 | chr2:17728855-17731461 FORWARD LENGTH=691
Ghir_A01G004900	Ghir_D01G004950	Symbols: | Class I glutamine amidotransferase-like superfamily protein | chr1:19864942-19867341 REVERSE LENGTH=438
Ghir_A01G004910	Ghir_D01G004980	Symbols: CYP87A2 | cytochrome P450, family 87, subfamily A, polypeptide 2 | chr1:4342462-4344569 FORWARD LENGTH=478
Ghir_A01G004920	Ghir_D01G004990	Symbols: | ABC-2 type transporter family protein | chr1:19862878-19864650 FORWARD LENGTH=590
Ghir_A01G004930	Ghir_D01G005000	Symbols: | cobalt ion binding | chr3:5050321-5052121 FORWARD LENGTH=395
Ghir_A01G004960	Ghir_D01G005030	Nohits
Ghir_A01G004970	Ghir_D01G005020	Nohits
Ghir_A01G004980	Ghir_D01G005040	Nohits
Ghir_A01G004990	Ghir_D01G005050	Nohits
Ghir_A01G005010	Ghir_D01G005070	Symbols: | RNA-binding (RRM/RBD/RNP motifs) family protein | chr3:5052844-5054058 FORWARD LENGTH=404
Ghir_A01G005020	Ghir_D01G005080	Symbols: GTE4 | global transcription factor group E4 | chr1:1907626-1910183 FORWARD LENGTH=766
Ghir_A01G005080	Ghir_D01G005110	Symbols: | Leucine-rich repeat protein kinase family protein | chr3:17527611-17530748 FORWARD LENGTH=1010
Ghir_A01G005090	Ghir_D01G005120	Symbols: | P-loop containing nucleoside triphosphate hydrolases superfamily protein | chr1:27511722-27514783 REVERSE LENGTH=666
Ghir_A01G005100	Ghir_D01G005130	Symbols: TCP4, MEE35 | TCP family transcription factor 4 | chr3:5062308-5063570 FORWARD LENGTH=420
Ghir_A01G005110	Ghir_D01G005140	Symbols: IQD10 | IQ-domain 10 | chr3:5066879-5067892 REVERSE LENGTH=259
Ghir_A01G005120	Ghir_D01G005290	Symbols: | unknown protein; FUNCTIONS IN: molecular_function unknown; INVOLVED IN: biological_process unknown; LOCATED IN: chloroplast thylakoid membrane; EXPRESSED IN: 20 plant structures; EXPRESSED DURING: 13 growth stages; CONTAINS InterPro DOMAIN/s: Protein of unknown function DUF3082 (InterPro:IPR021434); Has 77 Blast hits to 77 proteins in 38 species: Archae - 0; Bacteria - 37; Metazoa - 0;…
Ghir_A01G005150	Ghir_D01G005320	Symbols: | 2-oxoglutarate (2OG) and Fe(II)-dependent oxygenase superfamily protein | chr4:9226298-9227914 REVERSE LENGTH=364
Ghir_A01G005160	Ghir_D01G005340	Symbols: | P-loop containing nucleoside triphosphate hydrolases superfamily protein | chr3:5088487-5095482 REVERSE LENGTH=1954
Ghir_A01G005170	Ghir_D01G005350	Symbols: | Polynucleotidyl transferase, ribonuclease H-like superfamily protein | chr3:5099712-5101717 REVERSE LENGTH=337
Ghir_A01G005180	Ghir_D01G005360	Symbols: HPY2, MMS21, ATMMS21 | RING/U-box superfamily protein | chr3:5102210-5104082 REVERSE LENGTH=249
Ghir_A01G005210	Ghir_D01G005440	Symbols: | Yippee family putative zinc-binding protein | chr5:21897164-21898589 REVERSE LENGTH=129
Ghir_A01G005220	Ghir_D01G005450	Symbols: | unknown protein; LOCATED IN: chloroplast; Has 1807 Blast hits to 1807 proteins in 277 species: Archae - 0; Bacteria - 0; Metazoa - 736; Fungi - 347; Plants - 385; Viruses - 0; Other Eukaryotes - 339 (source: NCBI BLink). | chr5:21894387-21896283 REVERSE LENGTH=529
Ghir_A01G005230	Ghir_D01G005460	Symbols: | Protein kinase superfamily protein | chr3:5126899-5131752 REVERSE LENGTH=690
Ghir_A01G005240	Ghir_D01G005470	Symbols: | Serine/threonine-protein kinase WNK (With No Lysine)-related | chr5:21881375-21883133 REVERSE LENGTH=377
Ghir_A01G005260	Ghir_D01G005490	Symbols: | Protein phosphatase 2C family protein | chr3:5138842-5140242 FORWARD LENGTH=289
Ghir_A01G005280	Ghir_D01G005500	Symbols: | unknown protein; FUNCTIONS IN: molecular_function unknown; LOCATED IN: mitochondrion; EXPRESSED IN: 8 plant structures; EXPRESSED DURING: L mature pollen stage, 4 anthesis, petal differentiation and expansion stage; Has 36 Blast hits to 36 proteins in 15 species: Archae - 0; Bacteria - 0; Metazoa - 1; Fungi - 2; Plants - 33; Viruses - 0; Other Eukaryotes - 0 (source: NCBI BLink). | chr…
Ghir_A01G005290	Ghir_D01G005510	Symbols: PSKR2, AtPSKR2 | phytosylfokine-alpha receptor 2 | chr5:21877235-21880345 FORWARD LENGTH=1036
Ghir_A01G005300	Ghir_D01G005520	Symbols: | 3-hydroxyacyl-CoA dehydrogenase family protein | chr3:5145054-5146613 FORWARD LENGTH=294
Ghir_A01G005310	Ghir_D01G005530	Symbols: ALF5 | MATE efflux family protein | chr3:8454361-8456588 REVERSE LENGTH=477
Ghir_A01G005360	Ghir_D01G005580	Symbols: | haloacid dehalogenase-like hydrolase family protein | chr5:21861155-21864817 REVERSE LENGTH=507
Ghir_A01G005380	Ghir_D01G005600	Symbols: DRP5A | Dynamin related protein 5A | chr1:19799271-19802441 FORWARD LENGTH=817
Ghir_A01G005410	Ghir_D01G005630	Symbols: | Core-2/I-branching beta-1,6-N-acetylglucosaminyltransferase family protein | chr3:5167250-5168882 FORWARD LENGTH=424
Ghir_A01G005420	Ghir_D01G005640	Symbols: | Protein of unknown function (DUF616) | chr1:19764567-19766870 REVERSE LENGTH=540
Ghir_A01G005430	Ghir_D01G005650	Symbols: | unknown protein; FUNCTIONS IN: molecular_function unknown; INVOLVED IN: biological_process unknown; LOCATED IN: endomembrane system; EXPRESSED IN: 23 plant structures; EXPRESSED DURING: 13 growth stages; BEST Arabidopsis thaliana protein match is: unknown protein (TAIR:AT3G15358.1); Has 49 Blast hits to 49 proteins in 9 species: Archae - 0; Bacteria - 0; Metazoa - 0; Fungi - 0; Plants …
Ghir_A01G005440	Ghir_D01G005660	Symbols: UBC25, PFU1 | ubiquitin-conjugating enzyme 25 | chr3:5183858-5186669 FORWARD LENGTH=609
Ghir_A01G005480	Ghir_D01G005680	Symbols: | Protein of unknown function (DUF2921) | chr4:11529956-11532844 FORWARD LENGTH=962
Ghir_A01G005510	Ghir_D01G005700	Symbols: | Nucleotidyltransferase family protein | chr5:21826733-21829858 FORWARD LENGTH=530
Ghir_A01G005550	Ghir_D01G005770	Symbols: | Disease resistance protein (TIR-NBS-LRR class) family | chr5:14567771-14571916 REVERSE LENGTH=1191
Ghir_A01G005560	Ghir_D01G005790	Symbols: ATRMA3, RMA3 | RING membrane-anchor 3 | chr4:13735576-13736307 FORWARD LENGTH=243
Ghir_A01G005580	Ghir_D01G005820	Symbols: | Tetratricopeptide repeat (TPR)-like superfamily protein | chr4:11533257-11534817 REVERSE LENGTH=492
Ghir_A01G005590	Ghir_D01G005830	Symbols: | Tetratricopeptide repeat (TPR)-like superfamily protein | chr1:11424006-11426528 FORWARD LENGTH=840
Ghir_A01G005600	Ghir_D01G005840	Symbols: TT7, CYP75B1, D501 | Cytochrome P450 superfamily protein | chr5:2560437-2562859 FORWARD LENGTH=513
Ghir_A01G005630	Ghir_D01G005890	Symbols: | Plasma-membrane choline transporter family protein | chr3:5193319-5196435 FORWARD LENGTH=700
Ghir_A01G005640	Ghir_D01G005900	Symbols: SDE5 | silencing defective 5 | chr3:5196689-5199531 REVERSE LENGTH=490
Ghir_A01G005650	Ghir_D01G005910	Symbols: | unknown protein; FUNCTIONS IN: molecular_function unknown; INVOLVED IN: biological_process unknown; LOCATED IN: endomembrane system; Has 35333 Blast hits to 34131 proteins in 2444 species: Archae - 798; Bacteria - 22429; Metazoa - 974; Fungi - 991; Plants - 531; Viruses - 0; Other Eukaryotes - 9610 (source: NCBI BLink). | chr3:5201014-5201307 FORWARD LENGTH=59
Ghir_A01G005660	Ghir_D01G005920	Symbols: MLO14, ATMLO14 | Seven transmembrane MLO family protein | chr1:9228300-9232237 FORWARD LENGTH=554
Ghir_A01G005670	Ghir_D01G005930	Symbols: | CBS domain-containing protein | chr5:21817416-21818723 FORWARD LENGTH=408
Ghir_A01G005680	Ghir_D01G005940	Symbols: | Aluminium induced protein with YGL and LRDR motifs | chr4:13727665-13728683 REVERSE LENGTH=250
Ghir_A01G005690	Ghir_D01G005950	Symbols: | Outer membrane OMP85 family protein | chr5:1632912-1635104 FORWARD LENGTH=524
Ghir_A01G005700	Ghir_D01G005970	Nohits
Ghir_A01G005710	Ghir_D01G005980	Symbols: GCR2, GPCR | G protein coupled receptor | chr1:19709360-19711048 REVERSE LENGTH=410
Ghir_A01G005720	Ghir_D01G005990	Symbols: | Transducin/WD40 repeat-like superfamily protein | chr3:5216630-5219868 REVERSE LENGTH=883
Ghir_A01G005730	Ghir_D01G006000	Nohits
Ghir_A01G005740	Ghir_D01G006010	Symbols: | Protein of unknown function (DUF1218) | chr4:13723903-13724872 FORWARD LENGTH=173
Ghir_A01G005750	Ghir_D01G006020	Symbols: CIP7 | COP1-interacting protein 7 | chr4:13718817-13722736 FORWARD LENGTH=1058
Ghir_A01G005760	Ghir_D01G006030	Symbols: | Toll-Interleukin-Resistance (TIR) domain family protein | chr1:19702211-19702916 REVERSE LENGTH=199
Ghir_A01G005770	Ghir_D01G006040	Symbols: | ABC-2 type transporter family protein | chr4:13712434-13714797 REVERSE LENGTH=638
Ghir_A01G005780	Ghir_D01G006050	Symbols: RD26 | NAC (No Apical Meristem) domain transcriptional regulator superfamily protein | chr4:13707928-13709013 REVERSE LENGTH=314
Ghir_A01G005790	Ghir_D01G006060	Symbols: ATNAC2, ANAC056, NARS1, NAC2 | NAC domain containing protein 2 | chr3:5243696-5245037 FORWARD LENGTH=364
Ghir_A01G005800	Ghir_D01G006070	Symbols: | unknown protein; FUNCTIONS IN: molecular_function unknown; INVOLVED IN: biological_process unknown; LOCATED IN: cellular_component unknown; Has 30201 Blast hits to 17322 proteins in 780 species: Archae - 12; Bacteria - 1396; Metazoa - 17338; Fungi - 3422; Plants - 5037; Viruses - 0; Other Eukaryotes - 2996 (source: NCBI BLink). | chr3:5249221-5249541 FORWARD LENGTH=106
Ghir_A01G005810	Ghir_D01G006080	Symbols: CLUB, AtTRS130 | CLUB | chr5:22100056-22107695 FORWARD LENGTH=1259
Ghir_A01G005830	Ghir_D01G006090	Symbols: TRZ4 | tRNAse Z4 | chr3:5509397-5513118 FORWARD LENGTH=942
Ghir_A01G005840	Ghir_D01G006100	Symbols: | S-adenosyl-L-methionine-dependent methyltransferases superfamily protein | chr5:22090680-22091998 FORWARD LENGTH=292
Ghir_A01G005850	Ghir_D01G006110	Symbols: AHL, ATAHL, HL | HAL2-like | chr5:22086133-22087586 FORWARD LENGTH=373
Ghir_A01G005870	Ghir_D01G006150	Symbols: | Polynucleotidyl transferase, ribonuclease H-like superfamily protein | chr5:24574902-24577585 REVERSE LENGTH=657
Ghir_A01G005880	Ghir_D01G006170	Symbols: | Late embryogenesis abundant (LEA) protein-related | chr5:22075334-22076567 FORWARD LENGTH=337
Ghir_A01G005940	Ghir_D01G006220	Nohits
Ghir_A01G005950	Ghir_D01G006230	Nohits
Ghir_A01G005960	Ghir_D01G006240	Symbols: | unknown protein; INVOLVED IN: biological_process unknown; LOCATED IN: chloroplast; EXPRESSED IN: 22 plant structures; EXPRESSED DURING: 13 growth stages; Has 30201 Blast hits to 17322 proteins in 780 species: Archae - 12; Bacteria - 1396; Metazoa - 17338; Fungi - 3422; Plants - 5037; Viruses - 0; Other Eukaryotes - 2996 (source: NCBI BLink). | chr4:13703417-13704655 REVERSE LENGTH=235
Ghir_A01G005970	Ghir_D01G006270	Symbols: | Protein of unknown function (DUF761) | chr1:22593756-22594986 REVERSE LENGTH=344
Ghir_A01G005980	Ghir_D01G006260	Symbols: HSL1, HSI2-L1, VAL2 | HSI2-like 1 | chr4:15481231-15484897 FORWARD LENGTH=780
Ghir_A01G006000	Ghir_D01G006300	Symbols: ATM2, ATMYOS1, ATM4 | myosin 2 | chr5:22039606-22045592 REVERSE LENGTH=1220
Ghir_A01G006030	Ghir_D01G006330	Symbols: ATCNGC4, CNGC4, HLM1, DND2 | cyclic nucleotide-gated cation channel 4 | chr5:22025684-22029971 REVERSE LENGTH=694
Ghir_A01G006040	Ghir_D01G006340	Symbols: | Dynein light chain type 1 family protein | chr4:13694032-13694517 FORWARD LENGTH=103
Ghir_A01G006050	Ghir_D01G006350	Symbols: ATMAMI, MAMI | membrane-associated mannitol-induced | chr5:21958356-21960367 FORWARD LENGTH=266
Ghir_A01G006060	Ghir_D01G006360	Symbols: | Wound-responsive family protein | chr4:6373226-6373477 REVERSE LENGTH=83
Ghir_A01G006070	Ghir_D01G006370	Symbols: | Wound-responsive family protein | chr4:6374805-6375077 FORWARD LENGTH=90
Ghir_A01G006080	Ghir_D01G006380	Symbols: DGK5, ATDGK5 | diacylglycerol kinase 5 | chr2:8989412-8992798 REVERSE LENGTH=509
Ghir_A01G006090	Ghir_D01G006390	Symbols: ATMYB102, ATM4, MYB102 | MYB-like 102 | chr4:11418425-11419652 REVERSE LENGTH=350
Ghir_A01G006100	Ghir_D01G006400	Nohits
Ghir_A01G006110	Ghir_D01G006410	Symbols: | Met-10+ like family protein | chr4:13687366-13690370 REVERSE LENGTH=619
Ghir_A01G006120	Ghir_D01G006420	Nohits
Ghir_A01G006140	Ghir_D01G006430	Symbols: ATPHOS32, PHOS32 | Adenine nucleotide alpha hydrolases-like superfamily protein | chr5:22097563-22099693 REVERSE LENGTH=242
Ghir_A01G006200	Ghir_D01G006500	Symbols: | Calcium-binding EF-hand family protein | chr4:13663770-13664162 REVERSE LENGTH=130
Ghir_A01G006250	Ghir_D01G006530	Symbols: RPS2 | NB-ARC domain-containing disease resistance protein | chr4:13224596-13227325 FORWARD LENGTH=909
Ghir_A01G006270	Ghir_D01G006550	Symbols: | basic helix-loop-helix (bHLH) DNA-binding superfamily protein | chr3:7210654-7213199 REVERSE LENGTH=454
Ghir_A01G006290	Ghir_D01G006560	Symbols: | Transducin/WD40 repeat-like superfamily protein | chr5:22146781-22149089 REVERSE LENGTH=457
Ghir_A01G006300	Ghir_D01G006570	Symbols: GH3.6, DFL1 | Auxin-responsive GH3 family protein | chr5:22131321-22133564 REVERSE LENGTH=612
Ghir_A01G006320	Ghir_D01G006590	Symbols: ZAR1 | HOPZ-ACTIVATED RESISTANCE 1 | chr3:18936127-18938685 FORWARD LENGTH=852
Ghir_A01G006330	Ghir_D01G006610	Symbols: | Protein of unknown function, DUF538 | chr5:22152781-22154201 FORWARD LENGTH=161
Ghir_A01G006340	Ghir_D01G006620	Symbols: | mRNA capping enzyme family protein | chr3:7221168-7223939 REVERSE LENGTH=370
Ghir_A01G006350	Ghir_D01G006640	Symbols: AtOCT4, 4-Oct | organic cation/carnitine transporter4 | chr3:7225271-7228510 REVERSE LENGTH=526
Ghir_A01G006360	Ghir_D01G006660	Symbols: ATTPS21, TPS21 | terpene synthase 21 | chr5:8092969-8095128 FORWARD LENGTH=547
Ghir_A01G006390	Ghir_D01G006680	Symbols: PAT1 | GRAS family transcription factor | chr5:19522497-19524053 REVERSE LENGTH=490
Ghir_A01G006400	Ghir_D01G006690	Symbols: CRLK1 | Protein kinase superfamily protein | chr5:22180480-22182698 FORWARD LENGTH=440
Ghir_A01G006410	Ghir_D01G006700	Symbols: | Translation protein SH3-like family protein | chr5:22183046-22184403 FORWARD LENGTH=198
Ghir_A01G006420	Ghir_D13G010660	Symbols: mtACP2 | mitochondrial acyl carrier protein 2 | chr1:24249088-24250366 REVERSE LENGTH=126
Ghir_A01G006430	Ghir_D01G006720	Symbols: mtACP2 | mitochondrial acyl carrier protein 2 | chr1:24249088-24250366 REVERSE LENGTH=126
Ghir_A01G006440	Ghir_D01G006730	Symbols: | NAD(P)-binding Rossmann-fold superfamily protein | chr4:13642803-13644425 REVERSE LENGTH=354
Ghir_A01G006450	Ghir_D01G006740	Symbols: | zinc finger protein-related | chr5:22192607-22194260 REVERSE LENGTH=472
Ghir_A01G006460	Ghir_D01G006760	Symbols: | HSP20-like chaperones superfamily protein | chr5:22203950-22204986 FORWARD LENGTH=192
Ghir_A01G006470	Ghir_D01G006770	Symbols: ATK3, KATC | kinesin 3 | chr5:22209912-22213843 FORWARD LENGTH=754
Ghir_A01G006480	Ghir_D01G006780	Symbols: ATCXXS1, CXXS1 | C-terminal cysteine residue is changed to a serine 1 | chr1:3874518-3875311 FORWARD LENGTH=118
Ghir_A01G006490	Ghir_D01G006790	Symbols: ILR3, bHLH105 | basic helix-loop-helix (bHLH) DNA-binding superfamily protein | chr5:22217270-22218993 FORWARD LENGTH=234
Ghir_A01G006510	Ghir_D01G006800	Symbols: | Domain of unknown function (DUF1995) | chr3:7230147-7231163 REVERSE LENGTH=338
Ghir_A01G006520	Ghir_D01G006820	Symbols: ATATG18F, ATG18F, G18F | homolog of yeast autophagy 18 (ATG18) F | chr5:22233977-22236804 REVERSE LENGTH=763
Ghir_A01G006530	Ghir_D01G006830	Symbols: | unknown protein; FUNCTIONS IN: molecular_function unknown; INVOLVED IN: biological_process unknown; EXPRESSED IN: 22 plant structures; EXPRESSED DURING: 13 growth stages. | chr3:7240098-7246754 FORWARD LENGTH=1199
Ghir_A01G006550	Ghir_D01G006840	Symbols: | ankyrin repeat family protein | chr1:914222-916222 REVERSE LENGTH=616
Ghir_A01G006560	Ghir_D01G006850	Symbols: | Tetratricopeptide repeat (TPR)-like superfamily protein | chr4:2435007-2439344 REVERSE LENGTH=821
Ghir_A01G006570	Ghir_D01G006860	Symbols: NDR1 | Late embryogenesis abundant (LEA) hydroxyproline-rich glycoprotein family | chr3:7194877-7195536 FORWARD LENGTH=219
Ghir_A01G006610	Ghir_D01G006900	Nohits
Ghir_A01G006620	Ghir_D01G006910	Symbols: | Translation initiation factor SUI1 family protein | chr1:20268710-20269390 REVERSE LENGTH=113
Ghir_A01G006630	Ghir_D01G006920	Symbols: ETC1 | Homeodomain-like superfamily protein | chr1:147267-147740 FORWARD LENGTH=83
Ghir_A01G006640	Ghir_D01G006930	Symbols: | CONTAINS InterPro DOMAIN/s: DDRGK domain (InterPro:IPR019153); Has 30201 Blast hits to 17322 proteins in 780 species: Archae - 12; Bacteria - 1396; Metazoa - 17338; Fungi - 3422; Plants - 5037; Viruses - 0; Other Eukaryotes - 2996 (source: NCBI BLink). | chr4:13602210-13604227 REVERSE LENGTH=298
Ghir_A01G006650	Ghir_D01G006940	Symbols: | Translation initiation factor SUI1 family protein | chr1:20268710-20269390 REVERSE LENGTH=113
Ghir_A01G006660	Ghir_D01G006950	Symbols: THI1, TZ, THI4 | thiazole biosynthetic enzyme, chloroplast (ARA6) (THI1) (THI4) | chr5:22246634-22247891 FORWARD LENGTH=349
Ghir_A01G006670	Ghir_D01G006960	Symbols: COBL10 | COBRA-like protein 10 precursor | chr3:7188063-7190416 REVERSE LENGTH=672
Ghir_A01G006680	Ghir_D01G006970	Symbols: | Ypt/Rab-GAP domain of gyp1p superfamily protein | chr5:22248696-22251692 REVERSE LENGTH=432
Ghir_A01G006690	Ghir_D01G006990	Symbols: GLP5 | germin-like protein 5 | chr1:3093896-3094639 FORWARD LENGTH=219
Ghir_A01G006710	Ghir_D01G007020	Symbols: ETFALPHA | electron transfer flavoprotein alpha | chr1:18878038-18879939 REVERSE LENGTH=363
Ghir_A01G006720	Ghir_D01G007030	Symbols: | unknown protein; BEST Arabidopsis thaliana protein match is: unknown protein (TAIR:AT1G50930.1); Has 53 Blast hits to 53 proteins in 10 species: Archae - 0; Bacteria - 0; Metazoa - 0; Fungi - 0; Plants - 53; Viruses - 0; Other Eukaryotes - 0 (source: NCBI BLink). | chr5:22254195-22255489 REVERSE LENGTH=165
Ghir_A01G006750	Ghir_D01G007060	Symbols: | unknown protein; Has 266 Blast hits to 264 proteins in 44 species: Archae - 0; Bacteria - 0; Metazoa - 58; Fungi - 0; Plants - 199; Viruses - 0; Other Eukaryotes - 9 (source: NCBI BLink). | chr3:5104582-5108279 FORWARD LENGTH=562
Ghir_A01G006810	Ghir_D01G007090	Symbols: GPT1, ATGPT1 | glucose 6-phosphate/phosphate translocator 1 | chr5:22261408-22263562 FORWARD LENGTH=388
Ghir_A01G006820	Ghir_D01G007100	Symbols: ATSGP1, SGP1 | Ras-related small GTP-binding family protein | chr5:22276611-22278328 REVERSE LENGTH=288
Ghir_A01G006830	Ghir_D01G007110	Symbols: | unknown protein; Has 1105 Blast hits to 802 proteins in 217 species: Archae - 2; Bacteria - 177; Metazoa - 445; Fungi - 210; Plants - 58; Viruses - 6; Other Eukaryotes - 207 (source: NCBI BLink). | chr1:18867083-18869839 REVERSE LENGTH=500
Ghir_A01G006850	Ghir_D01G007130	Symbols: CHL | chloroplastic lipocalin | chr3:17656778-17658269 REVERSE LENGTH=353
Ghir_A01G006860	Ghir_D01G007140	Symbols: GDC1 | Ankyrin repeat family protein | chr1:18866272-18867014 FORWARD LENGTH=175
Ghir_A01G006880	Ghir_D01G007160	Symbols: | F-box/RNI-like superfamily protein | chr3:21887484-21889214 FORWARD LENGTH=520
Ghir_A01G006890	Ghir_D01G007170	Symbols: | RNI-like superfamily protein | chr3:21898682-21900364 REVERSE LENGTH=504
Ghir_A01G006900	Ghir_D01G007180	Symbols: | unknown protein; Has 1807 Blast hits to 1807 proteins in 277 species: Archae - 0; Bacteria - 0; Metazoa - 736; Fungi - 347; Plants - 385; Viruses - 0; Other Eukaryotes - 339 (source: NCBI BLink). | chr5:22280755-22281363 REVERSE LENGTH=202
Ghir_A01G006910	Ghir_D01G007190	Symbols: TOR1, SPR2, CN | ARM repeat superfamily protein | chr4:13581581-13585070 REVERSE LENGTH=864
Ghir_A01G006920	Ghir_D01G007200	Symbols: POLGAMMA1 | polymerase gamma 1 | chr3:7168261-7173357 FORWARD LENGTH=1049
Ghir_A01G006960	Ghir_D01G007260	Symbols: | FUNCTIONS IN: molecular_function unknown; INVOLVED IN: biological_process unknown; LOCATED IN: membrane; EXPRESSED IN: 14 plant structures; EXPRESSED DURING: 4 anthesis, C globular stage, F mature embryo stage, petal differentiation and expansion stage, E expanded cotyledon stage; CONTAINS InterPro DOMAIN/s: Aminotransferase-like, plant mobile domain (InterPro:IPR019557), Protein of un…
Ghir_A01G006970	Ghir_D01G007270	Symbols: | Pollen Ole e 1 allergen and extensin family protein | chr5:22282902-22284251 FORWARD LENGTH=146
Ghir_A01G006980	Ghir_D01G007280	Symbols: VPS22 | EAP30/Vps36 family protein | chr4:13573061-13574576 REVERSE LENGTH=250
Ghir_A01G006990	Ghir_D01G007290	Symbols: FAD4, FADA | fatty acid desaturase A | chr4:13571951-13572922 FORWARD LENGTH=323
Ghir_A01G007010	Ghir_D01G007310	Symbols: CYP716A1 | cytochrome P450, family 716, subfamily A, polypeptide 1 | chr5:14195377-14197613 FORWARD LENGTH=477
Ghir_A01G007030	Ghir_D01G007330	Symbols: ATRBP45C | RNA-binding (RRM/RBD/RNP motifs) family protein | chr4:13554983-13557763 REVERSE LENGTH=415
Ghir_A01G007050	Ghir_D01G007350	Symbols: ATS2, EMB1995, LPAT1 | Phospholipid/glycerol acyltransferase family protein | chr4:14932515-14934489 REVERSE LENGTH=356
Ghir_A01G007070	Ghir_D01G007360	Symbols: | unknown protein; INVOLVED IN: biological_process unknown; LOCATED IN: chloroplast; EXPRESSED IN: 22 plant structures; EXPRESSED DURING: 13 growth stages; BEST Arabidopsis thaliana protein match is: unknown protein (TAIR:AT3G20350.1); Has 21445 Blast hits to 15134 proteins in 1325 species: Archae - 461; Bacteria - 2309; Metazoa - 11052; Fungi - 1737; Plants - 1035; Viruses - 42; Other E…
Ghir_A01G007080	Ghir_D01G007370	Symbols: | OTU-like cysteine protease family protein | chr1:18775086-18776552 REVERSE LENGTH=208
Ghir_A01G007090	Ghir_D01G007390	Symbols: | RING/U-box superfamily protein | chr3:7112020-7113792 REVERSE LENGTH=223
Ghir_A01G007100	Ghir_D01G007400	Symbols: CPK9 | calmodulin-domain protein kinase 9 | chr3:7116388-7118824 FORWARD LENGTH=541
Ghir_A01G007110	Ghir_D01G007410	Symbols: | RNI-like superfamily protein | chr4:13548813-13550644 REVERSE LENGTH=343
Ghir_A01G007120	Ghir_D01G007420	Symbols: | FUNCTIONS IN: molecular_function unknown; INVOLVED IN: biological_process unknown; LOCATED IN: plasma membrane, vacuole; EXPRESSED IN: guard cell, cultured cell; BEST Arabidopsis thaliana protein match is: proton pump interactor 1 (TAIR:AT4G27500.1); Has 30201 Blast hits to 17322 proteins in 780 species: Archae - 12; Bacteria - 1396; Metazoa - 17338; Fungi - 3422; Plants - 5037; Viruse…
Ghir_A01G007130	Ghir_D01G007430	Symbols: | NADH:ubiquinone oxidoreductase, 17.2kDa subunit | chr4:13539717-13542041 FORWARD LENGTH=184
Ghir_A01G007160	Ghir_D01G007470	Symbols: | Protein of unknown function, DUF584 | chr4:2332163-2332669 REVERSE LENGTH=168
Ghir_A01G007170	Ghir_D01G007480	Symbols: GGR | geranylgeranyl reductase | chr4:17994849-17995974 FORWARD LENGTH=326
Ghir_A01G007190	Ghir_D01G007490	Symbols: | Galactosyltransferase family protein | chr4:13529911-13532387 REVERSE LENGTH=407
Ghir_A01G007210	Ghir_D01G007520	Symbols: MYB101, ATMYB101, ATM1 | myb domain protein 101 | chr2:13782419-13784363 REVERSE LENGTH=490
Ghir_A01G007230	Ghir_D01G007540	Symbols: | tetraacyldisaccharide 4'-kinase family protein | chr3:7151497-7153369 REVERSE LENGTH=395
Ghir_A01G007240	Ghir_D01G007550	Symbols: | GDSL-like Lipase/Acylhydrolase superfamily protein | chr5:22337745-22339741 FORWARD LENGTH=376
Ghir_A01G007250	Ghir_D01G007560	Symbols: | unknown protein; FUNCTIONS IN: molecular_function unknown; INVOLVED IN: biological_process unknown; LOCATED IN: cellular_component unknown; EXPRESSED IN: 25 plant structures; EXPRESSED DURING: 15 growth stages; BEST Arabidopsis thaliana protein match is: unknown protein (TAIR:AT5G58510.1); Has 223 Blast hits to 218 proteins in 80 species: Archae - 0; Bacteria - 2; Metazoa - 117; Fungi …
Ghir_A01G007260	Ghir_D01G007570	Nohits
Ghir_A01G007300	Ghir_D01G007610	Symbols: | B-cell receptor-associated 31-like | chr5:17021459-17022497 REVERSE LENGTH=218
Ghir_A01G007320	Ghir_D01G007630	Symbols: | Saposin-like aspartyl protease family protein | chr1:23010107-23012681 REVERSE LENGTH=513
Ghir_A01G007330	Ghir_D01G007640	Symbols: WRKY6, ATWRKY6 | WRKY family transcription factor | chr1:23016887-23019155 REVERSE LENGTH=553
Ghir_A01G007340	Ghir_D01G007650	Symbols: | unknown protein; Has 218 Blast hits to 209 proteins in 78 species: Archae - 0; Bacteria - 0; Metazoa - 141; Fungi - 2; Plants - 33; Viruses - 0; Other Eukaryotes - 42 (source: NCBI BLink). | chr1:18795275-18802098 FORWARD LENGTH=923
Ghir_A01G007370	Ghir_D01G007700	Symbols: | Glycosyltransferase family 61 protein | chr2:17360654-17362391 FORWARD LENGTH=500
Ghir_A01G007390	Ghir_D01G007720	Symbols: VTC2 | mannose-1-phosphate guanylyltransferase (GDP)s;GDP-galactose:mannose-1-phosphate guanylyltransferases;GDP-galactose:glucose-1-phosphate guanylyltransferases;GDP-galactose:myoinositol-1-phosphate guanylyltransferases;glucose-1-phosphate guanylyltransferase | chr4:13499262-13501145 REVERSE LENGTH=442
Ghir_A01G007410	Ghir_D01G007740	Symbols: | Stigma-specific Stig1 family protein | chr1:18763773-18764297 REVERSE LENGTH=174
Ghir_A01G007440	Ghir_D01G007790	Symbols: ATERF-7, ATERF7, ERF7 | ethylene response factor 7 | chr3:7085957-7086691 REVERSE LENGTH=244
Ghir_A01G007460	Ghir_D01G007810	Symbols: ATEHD1, EHD1 | EPS15 homology domain 1 | chr3:7075057-7078655 REVERSE LENGTH=545
Ghir_A01G007470	Ghir_D01G007820	Symbols: | GDSL-like Lipase/Acylhydrolase superfamily protein | chr4:13487859-13489149 FORWARD LENGTH=351
Ghir_A01G007480	Ghir_D01G007830	Symbols: AR192 | Co-chaperone GrpE family protein | chr4:13485066-13486560 REVERSE LENGTH=327
Ghir_A01G007490	Ghir_D01G007840	Symbols: | unknown protein; FUNCTIONS IN: molecular_function unknown; INVOLVED IN: biological_process unknown; LOCATED IN: chloroplast; EXPRESSED IN: 23 plant structures; EXPRESSED DURING: 13 growth stages; BEST Arabidopsis thaliana protein match is: unknown protein (TAIR:AT4G22320.1); Has 1807 Blast hits to 1807 proteins in 277 species: Archae - 0; Bacteria - 0; Metazoa - 736; Fungi - 347; Plant…
Ghir_A01G007500	Ghir_D01G007850	Symbols: | trigger factor type chaperone family protein | chr5:22397677-22400678 FORWARD LENGTH=547
Ghir_A01G007530	Ghir_D01G007880	Symbols: | hydroxyproline-rich glycoprotein family protein | chr4:13475848-13478382 REVERSE LENGTH=421
Ghir_A01G007550	Ghir_D01G007900	Symbols: IAMT1 | IAA carboxylmethyltransferase 1 | chr5:22407589-22410854 REVERSE LENGTH=386
Ghir_A01G007560	Ghir_D01G007910	Symbols: FTSZ1-1, ATFTSZ1-1, CPFTSZ | homolog of bacterial cytokinesis Z-ring protein FTSZ 1-1 | chr5:22420740-22422527 REVERSE LENGTH=433
Ghir_A01G007590	Ghir_D01G007940	Symbols: EDM2 | ENHANCED DOWNY MILDEW 2 | chr5:22448152-22454414 REVERSE LENGTH=1297
Ghir_A01G007600	Ghir_D01G007950	Symbols: ATFIM1, FIM1 | fimbrin 1 | chr4:13463760-13467426 FORWARD LENGTH=687
Ghir_A01G007610	Ghir_D01G007960	Symbols: | Bifunctional inhibitor/lipid-transfer protein/seed storage 2S albumin superfamily protein | chr5:22460677-22461009 FORWARD LENGTH=110
Ghir_A01G007620	Ghir_D01G007970	Symbols: ATNHX3, NHX3 | Na+/H+ (sodium hydrogen) exchanger 3 | chr5:22469553-22472585 REVERSE LENGTH=529
Ghir_A01G007630	Ghir_D01G007980	Symbols: SVL1 | SHV3-like 1 | chr5:22474277-22477819 FORWARD LENGTH=766
Ghir_A01G007640	Ghir_D01G007990	Symbols: | RmlC-like cupins superfamily protein | chr1:18732378-18734053 REVERSE LENGTH=310
Ghir_A01G007650	Ghir_D01G008000	Symbols: ATXYLT, XYLT | beta-1,2-xylosyltransferase | chr5:22482386-22484417 FORWARD LENGTH=534
Ghir_A01G007660	Ghir_D01G008010	Symbols: | Ribosomal protein S8e family protein | chr5:23902626-23903670 REVERSE LENGTH=210
Ghir_A01G007680	Ghir_D01G008030	Symbols: | Putative lysine decarboxylase family protein | chr1:18728862-18730296 REVERSE LENGTH=306
Ghir_A01G007710	Ghir_D01G008050	Symbols: | Mitochondrial import inner membrane translocase subunit Tim17/Tim22/Tim23 family protein | chr4:13452257-13453579 FORWARD LENGTH=210
Ghir_A01G007720	Ghir_D01G008080	Symbols: TRN1, LOP1 | tornado 1 | chr5:22496322-22500543 REVERSE LENGTH=1380
Ghir_A01G007730	Ghir_D01G008070	Symbols: | Calcium-dependent lipid-binding (CaLB domain) family protein | chr5:22494439-22495656 FORWARD LENGTH=405
Ghir_A01G007740	Ghir_D01G008090	Symbols: | RNA-binding (RRM/RBD/RNP motifs) family protein | chr3:2492875-2495102 FORWARD LENGTH=495
Ghir_A01G007750	Ghir_D01G008100	Symbols: | Leucine-rich repeat protein kinase family protein | chr3:2638591-2640590 FORWARD LENGTH=640
Ghir_A01G007760	Ghir_D01G008110	Symbols: | Protein kinase superfamily protein | chr5:22506477-22507757 REVERSE LENGTH=314
Ghir_A01G007770	Ghir_D01G008120	Symbols: WRKY20, AtWRKY20 | WRKY family transcription factor family protein | chr4:13437298-13440693 REVERSE LENGTH=557
Ghir_A01G007780	Ghir_D01G008140	Symbols: PAT1 | GRAS family transcription factor | chr5:19522497-19524053 REVERSE LENGTH=490
Ghir_A01G007790	Ghir_D01G008160	Symbols: | F-box family protein with a domain of unknown function (DUF295) | chr2:7399108-7400650 FORWARD LENGTH=407
Ghir_A01G007800	Ghir_D01G008170	Symbols: | unknown protein; LOCATED IN: chloroplast; Has 35333 Blast hits to 34131 proteins in 2444 species: Archae - 798; Bacteria - 22429; Metazoa - 974; Fungi - 991; Plants - 531; Viruses - 0; Other Eukaryotes - 9610 (source: NCBI BLink). | chr5:22514587-22515260 REVERSE LENGTH=143
Ghir_A01G007810	Ghir_D01G008180	Symbols: | CCCH-type zinc fingerfamily protein with RNA-binding domain | chr2:1859011-1860931 REVERSE LENGTH=536
Ghir_A01G007830	Ghir_D01G008210	Symbols: | unknown protein; Has 30201 Blast hits to 17322 proteins in 780 species: Archae - 12; Bacteria - 1396; Metazoa - 17338; Fungi - 3422; Plants - 5037; Viruses - 0; Other Eukaryotes - 2996 (source: NCBI BLink). | chr4:9278829-9279206 FORWARD LENGTH=125
Ghir_A01G007850	Ghir_D01G008230	Symbols: CYP71B7 | cytochrome P450, family 71 subfamily B, polypeptide 7 | chr1:4467272-4468857 FORWARD LENGTH=504
Ghir_A01G007890	Ghir_D01G008260	Symbols: CYP71B14 | cytochrome P450, family 71, subfamily B, polypeptide 14 | chr5:8694630-8696221 REVERSE LENGTH=496
Ghir_A01G007900	Ghir_D01G008270	Symbols: CYP71B34 | cytochrome P450, family 71, subfamily B, polypeptide 34 | chr3:9639199-9640866 REVERSE LENGTH=500
Ghir_A01G007960	Ghir_D01G008350	Symbols: | Ribosomal protein S10p/S20e family protein | chr3:4220310-4221526 REVERSE LENGTH=191
Ghir_A01G007970	Ghir_D01G008360	Symbols: QRT1 | Pectin lyase-like superfamily protein | chr5:22519911-22521699 FORWARD LENGTH=380
Ghir_A01G007980	Ghir_D01G008370	Symbols: | agenet domain-containing protein / bromo-adjacent homology (BAH) domain-containing protein | chr5:22522232-22524796 REVERSE LENGTH=663
Ghir_A01G007990	Ghir_D01G008380	Symbols: | unknown protein; LOCATED IN: mitochondrion, chloroplast, plastid, membrane; EXPRESSED IN: 25 plant structures; EXPRESSED DURING: 13 growth stages; Has 1807 Blast hits to 1807 proteins in 277 species: Archae - 0; Bacteria - 0; Metazoa - 736; Fungi - 347; Plants - 385; Viruses - 0; Other Eukaryotes - 339 (source: NCBI BLink). | chr5:22525981-22527858 FORWARD LENGTH=329
Ghir_A01G008000	Ghir_D01G008390	Symbols: ZIP11 | zinc transporter 11 precursor | chr1:20906161-20907225 FORWARD LENGTH=326
Ghir_A01G008020	Ghir_D01G008410	Symbols: ATSPO11-1 | Spo11/DNA topoisomerase VI, subunit A protein | chr3:4231560-4234192 REVERSE LENGTH=362
Ghir_A01G008030	Ghir_D01G008420	Symbols: KCO1, TPK1, ATKCO1, ATTPK1 | Outward rectifying potassium channel protein | chr5:22531718-22532893 FORWARD LENGTH=363
Ghir_A01G008040	Ghir_D01G008440	Symbols: | unknown protein; FUNCTIONS IN: molecular_function unknown; INVOLVED IN: biological_process unknown; LOCATED IN: endomembrane system; EXPRESSED IN: 18 plant structures; EXPRESSED DURING: 12 growth stages; BEST Arabidopsis thaliana protein match is: unknown protein (TAIR:AT4G16400.1); Has 29 Blast hits to 29 proteins in 8 species: Archae - 0; Bacteria - 0; Metazoa - 0; Fungi - 0; Plants …
Ghir_A01G008080	Ghir_D01G008510	Nohits
Ghir_A01G008090	Ghir_D01G008520	Symbols: FLA1 | FASCICLIN-like arabinogalactan 1 | chr5:22558375-22560392 REVERSE LENGTH=424
Ghir_A01G008100	Ghir_D01G008550	Symbols: ATNUDT2, ATNUDX2, NUDT2 | nudix hydrolase homolog 2 | chr5:19310391-19312084 REVERSE LENGTH=278
Ghir_A01G008130	Ghir_D01G008560	Symbols: | CONTAINS InterPro DOMAIN/s: Inner centromere protein, ARK-binding region (InterPro:IPR005635); Has 1807 Blast hits to 1807 proteins in 277 species: Archae - 0; Bacteria - 0; Metazoa - 736; Fungi - 347; Plants - 385; Viruses - 0; Other Eukaryotes - 339 (source: NCBI BLink). | chr5:22586287-22594035 FORWARD LENGTH=1826
Ghir_A01G008140	Ghir_D01G008570	Symbols: | Concanavalin A-like lectin protein kinase family protein | chr5:22594655-22596700 FORWARD LENGTH=681
Ghir_A01G008150	Ghir_D01G008580	Symbols: ATPARN, AHG2 | Polynucleotidyl transferase, ribonuclease H-like superfamily protein | chr1:20895663-20898359 FORWARD LENGTH=689
Ghir_A01G008160	Ghir_D01G008590	Symbols: | NOL1/NOP2/sun family protein / antitermination NusB domain-containing protein | chr3:4236326-4239966 REVERSE LENGTH=523
Ghir_A01G008170	Ghir_D01G008600	Symbols: UPL1 | ubiquitin-protein ligase 1 | chr1:20879900-20895393 REVERSE LENGTH=3930
Ghir_A01G008180	Ghir_D01G008610	Symbols: | Pentatricopeptide repeat (PPR) superfamily protein | chr5:22598038-22601688 FORWARD LENGTH=1136
Ghir_A01G008190	Ghir_D01G008620	Symbols: NOI | RPM1-interacting protein 4 (RIN4) family protein | chr5:22603617-22604951 FORWARD LENGTH=130
Ghir_A01G008200	Ghir_D01G008640	Symbols: ATCSLE1, CSLE1 | cellulose synthase like E1 | chr1:20876752-20879414 FORWARD LENGTH=729
Ghir_A01G008220	Ghir_D01G008680	Symbols: | Plant protein of unknown function (DUF827) | chr5:22610146-22612166 FORWARD LENGTH=649
Ghir_A01G008230	Ghir_D01G008690	Symbols: | Sucrase/ferredoxin-like family protein | chr4:13427599-13429877 REVERSE LENGTH=443
Ghir_A01G008240	Ghir_D01G008700	Symbols: | Sec14p-like phosphatidylinositol transfer family protein | chr1:20873891-20876018 FORWARD LENGTH=325
Ghir_A01G008250	Ghir_D01G008710	Symbols: D6PKL2, PK5 | D6 protein kinase like 2 | chr5:19339947-19341864 REVERSE LENGTH=586
Ghir_A01G008260	Ghir_D01G008720	Symbols: ATRPAC43, RPAC43 | RNA polymerase I subunit 43 | chr1:22331225-22333370 FORWARD LENGTH=385
Ghir_A01G008270	Ghir_D01G008730	Symbols: | S-adenosyl-L-methionine-dependent methyltransferases superfamily protein | chr4:13419629-13423418 FORWARD LENGTH=671
Ghir_A01G008280	Ghir_D01G008740	Symbols: | Kinase-related protein of unknown function (DUF1296) | chr1:20864397-20867418 FORWARD LENGTH=575
Ghir_A01G008300	Ghir_D01G008760	Symbols: | unknown protein; CONTAINS InterPro DOMAIN/s: Uncharacterised protein family UPF0118 (InterPro:IPR002549); Has 30201 Blast hits to 17322 proteins in 780 species: Archae - 12; Bacteria - 1396; Metazoa - 17338; Fungi - 3422; Plants - 5037; Viruses - 0; Other Eukaryotes - 2996 (source: NCBI BLink). | chr5:22662726-22664762 FORWARD LENGTH=648
Ghir_A01G008310	Ghir_D01G008770	Symbols: | RING/U-box superfamily protein | chr5:22668019-22669312 FORWARD LENGTH=343
Ghir_A01G008320	Ghir_D01G008780	Symbols: FPS1 | farnesyl diphosphate synthase 1 | chr5:19345297-19347415 FORWARD LENGTH=384
Ghir_A01G008330	Ghir_D01G008790	Symbols: | serine-rich protein-related | chr5:22670301-22670642 FORWARD LENGTH=113
Ghir_A01G008350	Ghir_D01G008810	Symbols: HSP81-3, Hsp81.3, AtHsp90-3, AtHsp90.3 | heat shock protein 81-3 | chr5:22681410-22683911 FORWARD LENGTH=699
Ghir_A01G008360	Ghir_D01G008820	Symbols: | FKBP-like peptidyl-prolyl cis-trans isomerase family protein | chr4:13404622-13406178 REVERSE LENGTH=207
Ghir_A01G008390	Ghir_D01G008840	Symbols: | Leucine-rich receptor-like protein kinase family protein | chr5:22695050-22698410 FORWARD LENGTH=1090
Ghir_A01G008400	Ghir_D01G008860	Symbols: ATKP1, KP1 | kinesin-like protein 1 | chr3:16285888-16290852 FORWARD LENGTH=1087
Ghir_A01G008420	Ghir_D01G008880	Symbols: UKL4 | uridine kinase-like 4 | chr4:13384503-13387920 FORWARD LENGTH=469
Ghir_A01G008440	Ghir_D01G008900	Symbols: | BTB/POZ domain-containing protein | chr1:20847117-20848507 REVERSE LENGTH=329
Ghir_A01G008450	Ghir_D01G008890	Symbols: Phox2 | Octicosapeptide/Phox/Bem1p (PB1) domain-containing protein / tetratricopeptide repeat (TPR)-containing protein | chr1:23084632-23086887 REVERSE LENGTH=751
Ghir_A01G008460	Ghir_D01G008920	Symbols: ATCAX5, CAX5 | cation exchanger 5 | chr1:20831387-20833941 REVERSE LENGTH=441
Ghir_A01G008510	Ghir_D01G008960	Symbols: FUG1 | Translation initiation factor 2, small GTP-binding protein | chr1:5885383-5890165 FORWARD LENGTH=1026
Ghir_A01G008570	Ghir_D01G009030	Symbols: | Tetratricopeptide repeat (TPR)-like superfamily protein | chr1:20977989-20979185 REVERSE LENGTH=272
Ghir_A01G008630	Ghir_D01G009080	Symbols: | unknown protein; BEST Arabidopsis thaliana protein match is: unknown protein (TAIR:AT5G56120.1); Has 70 Blast hits to 70 proteins in 12 species: Archae - 0; Bacteria - 0; Metazoa - 0; Fungi - 0; Plants - 70; Viruses - 0; Other Eukaryotes - 0 (source: NCBI BLink). | chr3:4094417-4095037 REVERSE LENGTH=206
Ghir_A01G008640	Ghir_D01G009100	Symbols: | Ubiquitin carboxyl-terminal hydrolase family protein | chr5:18572345-18573664 FORWARD LENGTH=439
Ghir_A01G008650	Ghir_D01G009110	Symbols: | Leucine-rich repeat transmembrane protein kinase | chr1:20994931-21000887 REVERSE LENGTH=1032
Ghir_A01G008670	Ghir_D01G009120	Symbols: | Alkaline-phosphatase-like family protein | chr5:5668993-5673516 REVERSE LENGTH=925
Ghir_A01G008690	Ghir_D01G009140	Symbols: | unknown protein; BEST Arabidopsis thaliana protein match is: unknown protein (TAIR:AT1G16500.1); Has 104 Blast hits to 102 proteins in 13 species: Archae - 0; Bacteria - 0; Metazoa - 0; Fungi - 0; Plants - 104; Viruses - 0; Other Eukaryotes - 0 (source: NCBI BLink). | chr1:29779862-29780668 REVERSE LENGTH=239
Ghir_A01G008720	Ghir_D01G009150	Symbols: ATMYB72, MYB72 | myb domain protein 72 | chr1:21022384-21023444 FORWARD LENGTH=296
Ghir_A01G008760	Ghir_D01G009200	Symbols: | CONTAINS InterPro DOMAIN/s: Histone deacetylation protein Rxt3 (InterPro:IPR013951); Has 34444 Blast hits to 20801 proteins in 1175 species: Archae - 64; Bacteria - 2390; Metazoa - 15568; Fungi - 3729; Plants - 1886; Viruses - 208; Other Eukaryotes - 10599 (source: NCBI BLink). | chr5:2727970-2732572 REVERSE LENGTH=918
Ghir_A01G008810	Ghir_D01G009230	Symbols: PGK | phosphoglycerate kinase | chr1:29924347-29926295 REVERSE LENGTH=401
Ghir_A01G008820	Ghir_D01G009240	Symbols: | Phosphoglycerate kinase family protein | chr1:21028403-21030454 FORWARD LENGTH=478
Ghir_A01G008840	Ghir_D01G009250	Nohits
Ghir_A01G008860	Ghir_D01G009280	Nohits
Ghir_A01G008870	Ghir_D01G009300	Nohits
Ghir_A01G008880	Ghir_D01G009310	Nohits
Ghir_A01G008890	Ghir_D01G009320	Symbols: | Cation efflux family protein | chr1:5578435-5580585 FORWARD LENGTH=428
Ghir_A01G008910	Ghir_D01G009330	Symbols: NPH3, RPT3, JK218 | Phototropic-responsive NPH3 family protein | chr5:25727568-25730225 FORWARD LENGTH=746
Ghir_A01G008940	Ghir_D01G009350	Symbols: | Plant protein of unknown function (DUF247) | chr3:18585157-18587246 REVERSE LENGTH=531
Ghir_A01G009010	Ghir_D01G009400	Symbols: | unknown protein; CONTAINS InterPro DOMAIN/s: Protein of unknown function DUF1352 (InterPro:IPR009787); Has 30201 Blast hits to 17322 proteins in 780 species: Archae - 12; Bacteria - 1396; Metazoa - 17338; Fungi - 3422; Plants - 5037; Viruses - 0; Other Eukaryotes - 2996 (source: NCBI BLink). | chr5:20921512-20922818 FORWARD LENGTH=170
Ghir_A01G009030	Ghir_D01G009420	Symbols: | Protein prenylyltransferase superfamily protein | chr5:5679995-5685597 FORWARD LENGTH=899
Ghir_A01G009040	Ghir_D01G009430	Symbols: | FKBP-like peptidyl-prolyl cis-trans isomerase family protein | chr3:3925720-3929346 REVERSE LENGTH=499
Ghir_A01G009050	Ghir_D01G009440	Symbols: | FUNCTIONS IN: molecular_function unknown; INVOLVED IN: biological_process unknown; LOCATED IN: chloroplast, vacuole; EXPRESSED IN: 19 plant structures; EXPRESSED DURING: 11 growth stages; CONTAINS InterPro DOMAIN/s: Lytic transglycosylase-like, catalytic (InterPro:IPR008258); Has 171 Blast hits to 155 proteins in 40 species: Archae - 0; Bacteria - 54; Metazoa - 0; Fungi - 0; Plants - 5…
Ghir_A01G009070	Ghir_D01G009450	Symbols: MEE50 | ARM repeat superfamily protein | chr4:97528-99050 FORWARD LENGTH=475
Ghir_A01G009080	Ghir_D01G009470	Symbols: | Protein kinase superfamily protein with octicosapeptide/Phox/Bem1p domain | chr1:29932856-29937540 REVERSE LENGTH=1248
Ghir_A01G009090	Ghir_D01G009480	Symbols: RGL1, RGL | RGA-like 1 | chr1:24748327-24749862 FORWARD LENGTH=511
Ghir_A01G009100	Ghir_D01G009490	Symbols: HAP5B, ATHAP5B, NF-YC2 | nuclear factor Y, subunit C2 | chr1:21025118-21025717 FORWARD LENGTH=199
Ghir_A01G009130	Ghir_D01G009520	Symbols: ALDH5F1, SSADH1, SSADH | aldehyde dehydrogenase 5F1 | chr1:29882525-29887275 REVERSE LENGTH=528
Ghir_A01G009140	Ghir_D01G009530	Symbols: GA2, KS, ATKS, ATKS1, KS1 | Terpenoid cyclases/Protein prenyltransferases superfamily protein | chr1:29890568-29894436 FORWARD LENGTH=785
Ghir_A01G009160	Ghir_D01G009550	Symbols: ZIP1 | zinc transporter 1 precursor | chr3:4051950-4053156 REVERSE LENGTH=355
Ghir_A01G009190	Ghir_D01G009580	Symbols: NUA | nuclear pore anchor | chr1:29819176-29832809 REVERSE LENGTH=2115
Ghir_A01G009210	Ghir_D01G009600	Symbols: | DNA glycosylase superfamily protein | chr3:4040572-4041828 REVERSE LENGTH=312
Ghir_A01G009220	Ghir_D01G009630	Symbols: | RNA-binding (RRM/RBD/RNP motifs) family protein | chr1:24695895-24697883 REVERSE LENGTH=295
Ghir_A01G009230	Ghir_D01G009640	Symbols: | FUNCTIONS IN: molecular_function unknown; INVOLVED IN: biological_process unknown; LOCATED IN: plasma membrane; EXPRESSED IN: 22 plant structures; EXPRESSED DURING: 13 growth stages; BEST Arabidopsis thaliana protein match is: hydroxyproline-rich glycoprotein family protein (TAIR:AT5G52430.1); Has 353 Blast hits to 231 proteins in 60 species: Archae - 0; Bacteria - 6; Metazoa - 57; Fun…
Ghir_A01G009240	Ghir_D01G009650	Symbols: | Insulinase (Peptidase family M16) family protein | chr5:16945308-16952647 FORWARD LENGTH=1265
Ghir_A01G009250	Ghir_D01G009660	Symbols: | Calcineurin-like metallo-phosphoesterase superfamily protein | chr5:16939329-16941463 REVERSE LENGTH=453
Ghir_A01G009260	Ghir_D01G009670	Symbols: | Protein of unknown function, DUF617 | chr1:7366859-7367596 FORWARD LENGTH=245
Ghir_A01G009280	Ghir_D01G009680	Symbols: SPL14, FBR6, SPL1R2, ATSPL14 | squamosa promoter binding protein-like 14 | chr1:7325042-7328933 FORWARD LENGTH=1035
Ghir_A01G009300	Ghir_D01G009690	Symbols: CDKB2;2 | cyclin-dependent kinase B2;2 | chr1:7292752-7294664 REVERSE LENGTH=315
Ghir_A01G009310	Ghir_D01G009700	Symbols: | ARID/BRIGHT DNA-binding domain-containing protein | chr1:28708681-28712498 REVERSE LENGTH=493
Ghir_A01G009320	Ghir_D01G009710	Symbols: | RNA-binding (RRM/RBD/RNP motifs) family protein | chr1:28686932-28688506 REVERSE LENGTH=285
Ghir_A01G009330	Ghir_D01G009730	Symbols: | AT hook motif DNA-binding family protein | chr2:14234749-14236563 FORWARD LENGTH=351
Ghir_A01G009340	Ghir_D01G009740	Symbols: | NAD(P)-binding Rossmann-fold superfamily protein | chr2:14236951-14238734 REVERSE LENGTH=480
Ghir_A01G009350	Ghir_D01G009760	Symbols: | HSP20-like chaperones superfamily protein | chr1:7259287-7260775 REVERSE LENGTH=463
Ghir_A01G009360	Ghir_D01G009770	Symbols: CUC3, NAC368, ANAC031 | NAC (No Apical Meristem) domain transcriptional regulator superfamily protein | chr1:28672029-28673835 REVERSE LENGTH=334
Ghir_A01G009370	Ghir_D01G009790	Symbols: TMT2 | tonoplast monosaccharide transporter2 | chr4:16796432-16799071 REVERSE LENGTH=739
Ghir_A01G009380	Ghir_D01G009800	Symbols: | RING/U-box superfamily protein | chr1:7238880-7239473 FORWARD LENGTH=197
Ghir_A01G009390	Ghir_D01G009810	Symbols: | Ribophorin I | chr1:28658713-28661672 REVERSE LENGTH=614
Ghir_A01G009400	Ghir_D01G009820	Symbols: | FKBP-like peptidyl-prolyl cis-trans isomerase family protein | chr1:7232025-7233367 FORWARD LENGTH=232
Ghir_A01G009420	Ghir_D01G009840	Symbols: | expressed protein localized to the inner membrane of the chloroplast. | chr1:16125863-16127080 FORWARD LENGTH=168
Ghir_A01G009430	Ghir_D01G009850	Symbols: GAPB | glyceraldehyde-3-phosphate dehydrogenase B subunit | chr1:16127552-16129584 FORWARD LENGTH=447
Ghir_A01G009440	Ghir_D01G009860	Symbols: IRE1-1 | inositol requiring 1-1 | chr5:8316718-8319827 FORWARD LENGTH=887
Ghir_A01G009450	Ghir_D01G009880	Symbols: | Protein phosphatase 2C family protein | chr2:14254200-14255784 FORWARD LENGTH=380
Ghir_A01G009460	Ghir_D01G009890	Symbols: | unknown protein; FUNCTIONS IN: molecular_function unknown; INVOLVED IN: biological_process unknown; LOCATED IN: endomembrane system; EXPRESSED IN: 24 plant structures; EXPRESSED DURING: 13 growth stages; CONTAINS InterPro DOMAIN/s: Protein of unknown function DUF3456 (InterPro:IPR021852); Has 177 Blast hits to 177 proteins in 59 species: Archae - 0; Bacteria - 0; Metazoa - 140; Fungi -…
Ghir_A01G009470	Ghir_D01G009900	Symbols: | Galactose oxidase/kelch repeat superfamily protein | chr5:16932106-16933797 FORWARD LENGTH=563
Ghir_A01G009480	Ghir_D01G009910	Symbols: | ARM repeat superfamily protein | chr1:28655914-28658531 FORWARD LENGTH=811
Ghir_A01G009490	Ghir_D01G009920	Symbols: | unknown protein; Has 59 Blast hits to 59 proteins in 24 species: Archae - 0; Bacteria - 0; Metazoa - 26; Fungi - 4; Plants - 29; Viruses - 0; Other Eukaryotes - 0 (source: NCBI BLink). | chr1:7215345-7216648 REVERSE LENGTH=215
Ghir_A01G009500	Ghir_D01G009930	Symbols: | Calcium-binding EF hand family protein | chr1:7209515-7214773 FORWARD LENGTH=1019
Ghir_A01G009510	Ghir_D01G009940	Nohits
Ghir_A01G009540	Ghir_D01G009950	Symbols: HMGB3, NFD3, NFD03 | high mobility group B3 | chr1:7179825-7181193 FORWARD LENGTH=147
Ghir_A01G009560	Ghir_D01G011110	Nohits
Ghir_A01G009570	Ghir_D01G009980	Symbols: | Protein of unknown function (DUF833) | chr4:17937077-17938210 REVERSE LENGTH=275
Ghir_A01G009600	Ghir_D01G010010	Symbols: | Protein kinase superfamily protein | chr1:7158422-7160022 REVERSE LENGTH=381
Ghir_A01G009610	Ghir_D01G010030	Symbols: | Patched family protein | chr1:15926987-15935128 FORWARD LENGTH=1272
Ghir_A01G009620	Ghir_D01G010360	Symbols: | Zinc-binding alcohol dehydrogenase family protein | chr5:16894087-16897450 FORWARD LENGTH=390
Ghir_A01G009630	Ghir_D01G010370	Symbols: | Spc97 / Spc98 family of spindle pole body (SBP) component | chr5:5730651-5736415 FORWARD LENGTH=679
Ghir_A01G009640	Ghir_D01G010380	Symbols: sks5 | SKU5 similar 5 | chr1:28578211-28581020 REVERSE LENGTH=541
Ghir_A01G009650	Ghir_D01G010390	Symbols: | Prolyl oligopeptidase family protein | chr1:28571187-28574852 FORWARD LENGTH=795
Ghir_A01G009660	Ghir_D01G010400	Symbols: | Prolyl oligopeptidase family protein | chr1:7061665-7065047 FORWARD LENGTH=731
Ghir_A01G009670	Ghir_D01G010420	Symbols: | Tetratricopeptide repeat (TPR)-like superfamily protein | chr2:14249608-14251791 FORWARD LENGTH=727
Ghir_A01G009680	Ghir_D01G010430	Symbols: | SEC14 cytosolic factor family protein / phosphoglyceride transfer family protein | chr4:16940865-16941674 REVERSE LENGTH=202
Ghir_A01G009700	Ghir_D01G010450	Symbols: | Zim17-type zinc finger protein | chr5:9617548-9618369 FORWARD LENGTH=212
Ghir_A01G009710	Ghir_D01G010460	Symbols: ATPLDDELTA, PLDDELTA | phospholipase D delta | chr4:16955774-16959875 REVERSE LENGTH=868
Ghir_A01G009730	Ghir_D01G010490	Symbols: | ATPase, V1 complex, subunit B protein | chr4:18011155-18014897 REVERSE LENGTH=494
Ghir_A01G009760	Ghir_D01G010530	Symbols: | Alba DNA/RNA-binding protein | chr1:28528505-28530488 REVERSE LENGTH=350
Ghir_A01G009770	Ghir_D01G010540	Symbols: | Single hybrid motif superfamily protein | chr1:28522936-28524302 REVERSE LENGTH=225
Ghir_A01G009790	Ghir_D01G010560	Symbols: | winged-helix DNA-binding transcription factor family protein | chr4:16997433-17000410 FORWARD LENGTH=523
Ghir_A01G009800	Ghir_D01G010570	Symbols: FD, FD-1, atbzip14 | Basic-leucine zipper (bZIP) transcription factor family protein | chr4:17004746-17005952 FORWARD LENGTH=285
Ghir_A01G009850	Ghir_D01G010590	Symbols: | unknown protein; BEST Arabidopsis thaliana protein match is: unknown protein (TAIR:AT1G75860.1); Has 471 Blast hits to 438 proteins in 92 species: Archae - 0; Bacteria - 14; Metazoa - 217; Fungi - 43; Plants - 91; Viruses - 1; Other Eukaryotes - 105 (source: NCBI BLink). | chr1:6969314-6970699 REVERSE LENGTH=285
Ghir_A01G009870	Ghir_D01G010630	Symbols: SHD, HSP90.7, AtHsp90.7, AtHsp90-7 | Chaperone protein htpG family protein | chr4:12551902-12555851 REVERSE LENGTH=823
Ghir_A01G009890	Ghir_D01G010670	Symbols: | Pathogenesis-related thaumatin superfamily protein | chr1:6945725-6947017 FORWARD LENGTH=316
Ghir_A01G009910	Ghir_D01G010680	Symbols: | Chaperone DnaJ-domain superfamily protein | chr2:7767176-7767658 REVERSE LENGTH=160
Ghir_A01G009920	Ghir_D01G010690	Symbols: | CONTAINS InterPro DOMAIN/s: Brain/reproductive organ-expressed protein (InterPro:IPR010358); Has 35333 Blast hits to 34131 proteins in 2444 species: Archae - 798; Bacteria - 22429; Metazoa - 974; Fungi - 991; Plants - 531; Viruses - 0; Other Eukaryotes - 9610 (source: NCBI BLink). | chr5:16982365-16984738 FORWARD LENGTH=382
Ghir_A01G009950	Ghir_D01G010730	Symbols: | C2H2-like zinc finger protein | chr1:28428806-28431128 FORWARD LENGTH=462
Ghir_A01G009990	Ghir_D01G010800	Symbols: | Plant protein of unknown function (DUF869) | chr1:6856212-6859513 REVERSE LENGTH=982
Ghir_A01G010000	Ghir_D01G010820	Symbols: MP, ARF5, IAA24 | Transcriptional factor B3 family protein / auxin-responsive factor AUX/IAA-related | chr1:6887353-6891182 FORWARD LENGTH=902
Ghir_A01G010010	Ghir_D01G010830	Symbols: | S-adenosyl-L-methionine-dependent methyltransferases superfamily protein | chr3:10054224-10055456 FORWARD LENGTH=410
Ghir_A01G010020	Ghir_D01G010840	Symbols: | TLD-domain containing nucleolar protein | chr5:15851483-15853768 FORWARD LENGTH=542
Ghir_A01G010030	Ghir_D01G010850	Symbols: | Zinc finger C-x8-C-x5-C-x3-H type family protein | chr1:6891654-6894400 REVERSE LENGTH=413
Ghir_A01G010040	Ghir_D01G010860	Symbols: iqd32 | IQ-domain 32 | chr1:6895400-6898539 REVERSE LENGTH=794
Ghir_A01G010050	Ghir_D01G010950	Symbols: BPC6, BBR/BPC6, ATBPC6 | basic pentacysteine 6 | chr5:17001287-17002466 FORWARD LENGTH=342
Ghir_A01G010060	Ghir_D01G010930	Symbols: | unknown protein; Has 120 Blast hits to 120 proteins in 67 species: Archae - 0; Bacteria - 0; Metazoa - 35; Fungi - 37; Plants - 23; Viruses - 0; Other Eukaryotes - 25 (source: NCBI BLink). | chr1:10979856-10980427 FORWARD LENGTH=118
Ghir_A01G010070	Ghir_D01G010920	Symbols: | glyoxal oxidase-related protein | chr1:6907038-6908684 REVERSE LENGTH=548
Ghir_A01G010080	Ghir_D01G010900	Symbols: | Calcium-binding tetratricopeptide family protein | chr1:1484280-1486706 REVERSE LENGTH=808
Ghir_A01G010090	Ghir_D01G010890	Symbols: emb1967 | Forkhead-associated (FHA) domain-containing protein | chr3:20122298-20126031 REVERSE LENGTH=702
Ghir_A01G010110	Ghir_D01G010880	Symbols: SLAH1 | SLAC1 homologue 1 | chr1:23007309-23008540 REVERSE LENGTH=385
Ghir_A01G010140	Ghir_D01G010960	Symbols: VHA-A3 | vacuolar proton ATPase A3 | chr4:18209513-18214752 FORWARD LENGTH=821
Ghir_A01G010160	Ghir_D01G010990	Symbols: WAT1 | Walls Are Thin 1 | chr1:28338282-28340091 REVERSE LENGTH=389
Ghir_A01G010170	Ghir_D01G011000	Symbols: | LisH and RanBPM domains containing protein | chr1:1833071-1834516 FORWARD LENGTH=213
Ghir_A01G010180	Ghir_D01G011020	Symbols: ATTRX1, ATTRX H1, TRX1 | thioredoxin H-type 1 | chr3:18951123-18951955 REVERSE LENGTH=114
Ghir_A01G010240	Ghir_D01G011220	Symbols: GAMMA CA1 | gamma carbonic anhydrase 1 | chr1:6774937-6777092 FORWARD LENGTH=275
Ghir_A01G010250	Ghir_D01G011230	Symbols: | NmrA-like negative transcriptional regulator family protein | chr1:28252030-28253355 FORWARD LENGTH=310
Ghir_A01G010260	Ghir_D01G011250	Symbols: | unknown protein; FUNCTIONS IN: molecular_function unknown; INVOLVED IN: N-terminal protein myristoylation, anaerobic respiration; LOCATED IN: cellular_component unknown; EXPRESSED IN: leaf apex, inflorescence meristem, hypocotyl, root, flower; EXPRESSED DURING: petal differentiation and expansion stage; Has 47 Blast hits to 47 proteins in 13 species: Archae - 0; Bacteria - 0; Metazoa -…
Ghir_A01G010270	Ghir_D01G011260	Symbols: | ARM repeat superfamily protein | chr4:17245400-17247926 REVERSE LENGTH=718
Ghir_A01G010290	Ghir_D01G011280	Nohits
Ghir_A01G010300	Ghir_D01G011290	Symbols: AtHB24, HB24, ZHD6 | homeobox protein 24 | chr2:7971122-7971910 REVERSE LENGTH=262
Ghir_A01G010310	Ghir_D01G011320	Symbols: | Leucine-rich repeat protein kinase family protein | chr2:7039682-7042933 REVERSE LENGTH=915
Ghir_A01G010320	Ghir_D01G011330	Symbols: | Ribosomal protein L27 family protein | chr5:4941466-4942133 REVERSE LENGTH=154
Ghir_A01G010330	Ghir_D01G011340	Symbols: | INVOLVED IN: biological_process unknown; LOCATED IN: thylakoid, chloroplast thylakoid membrane, chloroplast; EXPRESSED IN: 22 plant structures; EXPRESSED DURING: 13 growth stages; CONTAINS InterPro DOMAIN/s: Twin-arginine translocation pathway, signal sequence (InterPro:IPR006311); Has 30201 Blast hits to 17322 proteins in 780 species: Archae - 12; Bacteria - 1396; Metazoa - 17338; Fun…
Ghir_A01G010340	Ghir_D01G011350	Symbols: | flavodoxin family protein / radical SAM domain-containing protein | chr1:28220849-28223597 REVERSE LENGTH=647
Ghir_A01G010360	Ghir_D01G011370	Symbols: | Sugar isomerase (SIS) family protein | chr5:17136080-17140622 FORWARD LENGTH=560
Ghir_A01G010370	Ghir_D01G011380	Symbols: | GYF domain-containing protein | chr5:17224436-17231044 FORWARD LENGTH=1714
Ghir_A01G010380	Ghir_D01G011390	Symbols: | GYF domain-containing protein | chr5:17224436-17231044 FORWARD LENGTH=1714
Ghir_A01G010400	Ghir_D01G011410	Symbols: | unknown protein; Has 38228 Blast hits to 24529 proteins in 1168 species: Archae - 169; Bacteria - 4103; Metazoa - 14594; Fungi - 5866; Plants - 1861; Viruses - 317; Other Eukaryotes - 11318 (source: NCBI BLink). | chr1:28204709-28208512 REVERSE LENGTH=784
Ghir_A01G010410	Ghir_D01G011420	Symbols: COP8, FUS4, EMB134, COP14, CSN4, FUS8, ATS4 | Proteasome component (PCI) domain protein | chr5:17237470-17240649 REVERSE LENGTH=397
Ghir_A01G010420	Ghir_D01G011430	Symbols: | Protein of unknown function (DUF3317) | chr2:13170953-13171835 FORWARD LENGTH=56
Ghir_A01G010430	Ghir_D01G011440	Symbols: | unknown protein; Has 219 Blast hits to 202 proteins in 78 species: Archae - 0; Bacteria - 166; Metazoa - 0; Fungi - 0; Plants - 36; Viruses - 0; Other Eukaryotes - 17 (source: NCBI BLink). | chr1:17077615-17082330 REVERSE LENGTH=643
Ghir_A01G010450	Ghir_D01G011500	Symbols: | Protein phosphatase 2C family protein | chr4:9341152-9342555 REVERSE LENGTH=467
Ghir_A01G010460	Ghir_D01G011490	Symbols: JAC1 | J-domain protein required for chloroplast accumulation response 1 | chr1:28191108-28193769 REVERSE LENGTH=651
Ghir_A01G010470	Ghir_D01G011470	Symbols: | PPPDE putative thiol peptidase family protein | chr1:17567903-17569035 FORWARD LENGTH=279
Ghir_A01G010480	Ghir_D01G011460	Symbols: | Phospholipid/glycerol acyltransferase family protein | chr1:30412653-30414935 REVERSE LENGTH=398
Ghir_A01G010490	Ghir_D01G011510	Symbols: | RING/U-box superfamily protein | chr1:6676424-6677104 REVERSE LENGTH=226
Ghir_A01G010500	Ghir_D01G011520	Symbols: GATL1, PARVUS, GLZ1, ATGATL1 | Nucleotide-diphospho-sugar transferases superfamily protein | chr1:6671451-6672506 REVERSE LENGTH=351
Ghir_A01G010520	Ghir_D01G011530	Symbols: | MATE efflux family protein | chr1:17451724-17454110 FORWARD LENGTH=484
Ghir_A01G010530	Ghir_D01G011570	Symbols: | AP2/B3-like transcriptional factor family protein | chr4:16047357-16049310 REVERSE LENGTH=337
Ghir_A01G010550	Ghir_D01G011590	Symbols: | unknown protein; FUNCTIONS IN: molecular_function unknown; INVOLVED IN: biological_process unknown; LOCATED IN: endomembrane system; EXPRESSED IN: 24 plant structures; EXPRESSED DURING: 13 growth stages; Has 45 Blast hits to 45 proteins in 11 species: Archae - 0; Bacteria - 0; Metazoa - 0; Fungi - 0; Plants - 45; Viruses - 0; Other Eukaryotes - 0 (source: NCBI BLink). | chr1:17343082-1…
Ghir_A01G010560	Ghir_D01G011600	Symbols: ADR1-L1 | ADR1-like 1 | chr4:16051162-16054005 REVERSE LENGTH=816
Ghir_A01G010580	Ghir_D01G011620	Symbols: | Protein of unknown function, DUF617 | chr5:17114640-17115356 FORWARD LENGTH=238
Ghir_A01G010620	Ghir_D01G011650	Symbols: | alpha/beta-Hydrolases superfamily protein | chr4:16414113-16419542 FORWARD LENGTH=1228
Ghir_A01G010630	Ghir_D01G011660	Symbols: | unknown protein; Has 194 Blast hits to 189 proteins in 23 species: Archae - 0; Bacteria - 0; Metazoa - 0; Fungi - 0; Plants - 184; Viruses - 0; Other Eukaryotes - 10 (source: NCBI BLink). | chr4:16072064-16074605 FORWARD LENGTH=328
Ghir_A01G010660	Ghir_D01G011670	Symbols: | Protein of unknown function DUF829, transmembrane 53 | chr5:17823876-17825620 REVERSE LENGTH=403
Ghir_A01G010670	Ghir_D01G011680	Symbols: | AP2/B3-like transcriptional factor family protein | chr5:17122171-17124177 FORWARD LENGTH=211
Ghir_A01G010680	Ghir_D01G011690	Symbols: BKI1 | BRI1 kinase inhibitor 1 | chr5:17143028-17144041 REVERSE LENGTH=337
Ghir_A01G010700	Ghir_D01G011720	Symbols: | Tic22-like family protein | chr4:16064638-16066715 REVERSE LENGTH=268
Ghir_A01G010710	Ghir_D01G011740	Symbols: WEB1 | Plant protein of unknown function (DUF827) | chr2:11299565-11302076 FORWARD LENGTH=807
Ghir_A01G010720	Ghir_D01G011750	Symbols: LHCA5 | photosystem I light harvesting complex gene 5 | chr1:17179353-17180439 FORWARD LENGTH=256
Ghir_A01G010730	Ghir_D01G011770	Symbols: | Tetratricopeptide repeat (TPR)-like superfamily protein | chr2:1706787-1708865 REVERSE LENGTH=692
Ghir_A01G010740	Ghir_D01G011780	Symbols: ATAMY1, AMY1 | alpha-amylase-like | chr4:12852109-12853825 REVERSE LENGTH=423
Ghir_A01G010770	Ghir_D01G011790	Symbols: ATSCP2, SCP2 | sterol carrier protein 2 | chr5:17194458-17195910 REVERSE LENGTH=123
Ghir_A01G010780	Ghir_D01G011800	Symbols: COR27 | cold regulated gene 27 | chr5:17198366-17199712 REVERSE LENGTH=246
Ghir_A01G010810	Ghir_D01G011830	Symbols: | Protein of unknown function (DUF620) | chr3:6780762-6782633 FORWARD LENGTH=485
Ghir_A01G010830	Ghir_D01G011840	Symbols: | Eukaryotic aspartyl protease family protein | chr5:17299264-17302718 FORWARD LENGTH=631
Ghir_A01G010850	Ghir_D01G011860	Symbols: | Leucine-rich repeat protein kinase family protein | chr3:17527611-17530748 FORWARD LENGTH=1010
Ghir_A01G010860	Ghir_D01G011870	Symbols: WPP1 | WPP domain protein 1 | chr5:17289259-17289726 REVERSE LENGTH=155
Ghir_A01G010880	Ghir_D01G011890	Symbols: CYCD3;2 | CYCLIN D3;2 | chr5:26836313-26837665 FORWARD LENGTH=367
Ghir_A01G010890	Ghir_D01G011910	Symbols: VFB1 | VIER F-box proteine 1 | chr1:17276103-17277659 REVERSE LENGTH=518
Ghir_A01G010900	Ghir_D01G011920	Symbols: RD21, RD21A | Granulin repeat cysteine protease family protein | chr1:17283139-17285609 REVERSE LENGTH=462
Ghir_A01G010940	Ghir_D01G011960	Symbols: | Leucine-rich repeat protein kinase family protein | chr5:17255426-17257742 REVERSE LENGTH=669
Ghir_A01G010950	Ghir_D01G011970	Symbols: FRA1 | P-loop containing nucleoside triphosphate hydrolases superfamily protein | chr5:19366505-19372229 FORWARD LENGTH=1035
Ghir_A01G010980	Ghir_D01G011990	Symbols: WOX4 | WUSCHEL related homeobox 4 | chr1:17236903-17237953 REVERSE LENGTH=251
Ghir_A01G011010	Ghir_D01G012030	Symbols: AT-HSFB4, HSFB4, SCZ | heat shock transcription factor B4 | chr1:17224904-17226183 FORWARD LENGTH=348
Ghir_A01G011020	Ghir_D01G012040	Symbols: | Pyridoxal phosphate (PLP)-dependent transferases superfamily protein | chr1:12396561-12398299 REVERSE LENGTH=463
Ghir_A01G011030	Ghir_D01G012050	Symbols: | Ubiquitin system component Cue protein | chr1:9662250-9667318 FORWARD LENGTH=873
Ghir_A01G011090	Ghir_D01G012090	Symbols: | Uncharacterised conserved protein UCP031279 | chr1:3322970-3323473 REVERSE LENGTH=167
Ghir_A01G011150	Ghir_D01G012180	Symbols: HEXO3, ATHEX1 | beta-hexosaminidase 3 | chr1:24385996-24390989 FORWARD LENGTH=535
Ghir_A01G011160	Ghir_D01G012190	Symbols: | AICARFT/IMPCHase bienzyme family protein | chr2:14765347-14768269 REVERSE LENGTH=596
Ghir_A01G011210	Ghir_D01G012230	Symbols: RXW8 | lipases;hydrolases, acting on ester bonds | chr1:21729913-21738165 FORWARD LENGTH=1041
Ghir_A01G011240	Ghir_D01G012290	Symbols: HAT22 | Homeobox-leucine zipper protein family | chr4:17768241-17769272 FORWARD LENGTH=278
Ghir_A01G011250	Ghir_D01G012320	Symbols: AAP6 | amino acid permease 6 | chr5:20142681-20146441 REVERSE LENGTH=481
Ghir_A01G011270	Ghir_D01G012330	Symbols: ZW18 | Putative serine esterase family protein | chr1:21663131-21666827 REVERSE LENGTH=794
Ghir_A01G011290	Ghir_D01G012340	Symbols: IRX9-L, I9H | Nucleotide-diphospho-sugar transferases superfamily protein | chr1:9604083-9605881 REVERSE LENGTH=394
Ghir_A01G011300	Ghir_D01G012350	Symbols: | CONTAINS InterPro DOMAIN/s: Symplekin tight junction protein C-terminal (InterPro:IPR022075); BEST Arabidopsis thaliana protein match is: HEAT repeat-containing protein (TAIR:AT5G01400.1); Has 593 Blast hits to 297 proteins in 111 species: Archae - 0; Bacteria - 3; Metazoa - 139; Fungi - 49; Plants - 57; Viruses - 0; Other Eukaryotes - 345 (source: NCBI BLink). | chr1:9596475-9602917 F…
Ghir_A01G011310	Ghir_D01G012360	Symbols: HEMA1 | Glutamyl-tRNA reductase family protein | chr1:21624028-21626051 REVERSE LENGTH=543
Ghir_A01G011320	Ghir_D01G012370	Symbols: bHLH093 | beta HLH protein 93 | chr5:26237137-26238904 FORWARD LENGTH=351
Ghir_A01G011330	Ghir_D01G012390	Symbols: | Phosphoglycerate mutase family protein | chr5:25773009-25775104 REVERSE LENGTH=282
Ghir_A01G011340	Ghir_D01G012440	Symbols: | TRAF-type zinc finger-related | chr1:3224863-3226860 REVERSE LENGTH=192
Ghir_A01G011370	Ghir_D01G012430	Symbols: | Rhamnogalacturonate lyase family protein | chr1:3214237-3217386 REVERSE LENGTH=617
Ghir_A01G011380	Ghir_D01G012420	Symbols: ZML1, TIFY2B, GATA24 | ZIM-like 1 | chr3:7422832-7424598 FORWARD LENGTH=297
Ghir_A01G011390	Ghir_D01G012400	Symbols: GR-RBP4, GRP4 | glycine-rich RNA-binding protein 4 | chr3:8606762-8607677 REVERSE LENGTH=136
Ghir_A01G011410	Ghir_D01G012450	Symbols: CER2, VC2, VC-2 | HXXXD-type acyl-transferase family protein | chr4:12660929-12662537 FORWARD LENGTH=421
Ghir_A01G011450	Ghir_D01G012480	Symbols: | Homeodomain-like superfamily protein | chr1:3141119-3144232 FORWARD LENGTH=650
Ghir_A01G011460	Ghir_D01G012490	Symbols: EMB1674 | kinase interacting family protein | chr1:21553621-21558056 FORWARD LENGTH=1246
Ghir_A01G011480	Ghir_D01G012500	Symbols: | unknown protein; BEST Arabidopsis thaliana protein match is: unknown protein (TAIR:AT5G65480.1); Has 35333 Blast hits to 34131 proteins in 2444 species: Archae - 798; Bacteria - 22429; Metazoa - 974; Fungi - 991; Plants - 531; Viruses - 0; Other Eukaryotes - 9610 (source: NCBI BLink). | chr4:17873709-17874379 REVERSE LENGTH=136
Ghir_A01G011530	Ghir_D01G012510	Symbols: | L-Aspartase-like family protein | chr5:3441805-3443892 FORWARD LENGTH=517
Ghir_A01G011540	Ghir_D01G012610	Symbols: MBD8, ATMBD8 | methyl-CPG-binding domain 8 | chr1:7881714-7883644 REVERSE LENGTH=524
Ghir_A01G011550	Ghir_D01G012600	Symbols: ATAPRL4, APRL4 | APR-like 4 | chr1:12748835-12750124 REVERSE LENGTH=310
Ghir_A01G011560	Ghir_D01G012590	Symbols: | CONTAINS InterPro DOMAIN/s: MAGE protein (InterPro:IPR002190); Has 1274 Blast hits to 1260 proteins in 85 species: Archae - 0; Bacteria - 0; Metazoa - 1104; Fungi - 45; Plants - 49; Viruses - 0; Other Eukaryotes - 76 (source: NCBI BLink). | chr1:12746624-12748449 FORWARD LENGTH=237
Ghir_A01G011570	Ghir_D01G012580	Symbols: | unknown protein; BEST Arabidopsis thaliana protein match is: unknown protein (TAIR:AT1G78150.2); Has 145 Blast hits to 144 proteins in 16 species: Archae - 0; Bacteria - 0; Metazoa - 0; Fungi - 0; Plants - 145; Viruses - 0; Other Eukaryotes - 0 (source: NCBI BLink). | chr1:13277778-13280113 REVERSE LENGTH=286
Ghir_A01G011590	Ghir_D01G012520	Symbols: | Protein of unknown function (DUF789) | chr2:135494-137504 REVERSE LENGTH=369
Ghir_A01G011600	Ghir_D01G012790	Symbols: | Cysteine proteinases superfamily protein | chr1:3148017-3154236 REVERSE LENGTH=963
Ghir_A01G011610	Ghir_D01G012780	Symbols: REN1 | Rho GTPase activation protein (RhoGAP) with PH domain | chr4:12687879-12694248 REVERSE LENGTH=933
Ghir_A01G011640	Ghir_D01G012720	Symbols: ATBRCA1, BRCA1 | breast cancer susceptibility1 | chr4:11248174-11252633 FORWARD LENGTH=941
Ghir_A01G011650	Ghir_D01G012740	Symbols: | Protein of unknown function (DUF630 and DUF632) | chr2:14612741-14615231 REVERSE LENGTH=694
Ghir_A01G011660	Ghir_D01G012750	Symbols: | Chaperone DnaJ-domain superfamily protein | chr2:315836-316771 FORWARD LENGTH=311
Ghir_A01G011670	Ghir_D01G012690	Symbols: ATPUP3, PUP3 | purine permease 3 | chr1:9860303-9861434 REVERSE LENGTH=351
Ghir_A01G011680	Ghir_D01G012680	Symbols: | RNA-binding (RRM/RBD/RNP motifs) family protein | chr4:5795075-5797315 REVERSE LENGTH=304
Ghir_A01G011710	Ghir_D01G012660	Nohits
Ghir_A01G011740	Ghir_D01G012620	Symbols: | transferases, transferring glycosyl groups | chr1:29452823-29457118 FORWARD LENGTH=943
Ghir_A01G011760	Ghir_D01G013270	Symbols: AtSIP2, SIP2 | seed imbibition 2 | chr3:21288982-21292694 REVERSE LENGTH=773
Ghir_A01G011830	Ghir_D01G013230	Symbols: | Insulinase (Peptidase family M16) family protein | chr2:17429453-17436110 REVERSE LENGTH=970
Ghir_A01G011840	Ghir_D01G013220	Symbols: VLN2, ATVLN2 | villin 2 | chr2:17410962-17416878 REVERSE LENGTH=976
Ghir_A01G011860	Ghir_D01G013160	Symbols: ABCA1, AtABCA1 | ATP-binding cassette A1 | chr2:17383239-17396110 REVERSE LENGTH=1882
Ghir_A01G011880	Ghir_D01G013150	Symbols: | Cyclin-like family protein | chr3:3199907-3201642 FORWARD LENGTH=312
Ghir_A01G011890	Ghir_D01G013140	Symbols: | Nucleotide-sugar transporter family protein | chr3:3183511-3185324 REVERSE LENGTH=355
Ghir_A01G011900	Ghir_D01G013110	Nohits
Ghir_A01G011950	Ghir_D01G013060	Symbols: | UDP-Glycosyltransferase superfamily protein | chr5:20189968-20191350 REVERSE LENGTH=460
Ghir_A01G011970	Ghir_D01G013040	Symbols: | Enhancer of polycomb-like transcription factor protein | chr5:1337998-1340884 REVERSE LENGTH=766
Ghir_A01G011990	Ghir_D01G013030	Symbols: INV-E, At-A/N-InvE | alkaline/neutral invertase | chr5:7474974-7477479 REVERSE LENGTH=617
Ghir_A01G012000	Ghir_D01G013020	Symbols: ATX1, ATATX1 | homolog of anti-oxidant 1 | chr1:24686445-24687327 REVERSE LENGTH=106
Ghir_A01G012010	Ghir_D01G013000	Symbols: DME | HhH-GPD base excision DNA repair family protein | chr5:1309786-1318091 FORWARD LENGTH=1987
Ghir_A01G012100	Ghir_D01G012990	Symbols: | Protein of unknown function (DUF668) | chr5:1303757-1305556 REVERSE LENGTH=599
Ghir_A01G012130	Ghir_D01G012980	Symbols: MTM1, AtMTM1 | Myotubularin-like phosphatases II superfamily | chr3:3293210-3298452 REVERSE LENGTH=840
Ghir_A01G012140	Ghir_D01G012970	Symbols: PDK1, ATPDK1 | 3'-phosphoinositide-dependent protein kinase 1 | chr5:1287235-1289681 FORWARD LENGTH=491
Ghir_A01G012150	Ghir_D01G012960	Symbols: PHF1 | phosphate transporter traffic facilitator1 | chr3:19354117-19356910 REVERSE LENGTH=398
Ghir_A01G012160	Ghir_D01G012950	Symbols: | DNA binding | chr3:19347039-19349099 REVERSE LENGTH=499
Ghir_A01G012170	Ghir_D01G012940	Symbols: LGO, SMR1 | LOSS OF GIANT CELLS FROM ORGANS | chr3:3281576-3281962 REVERSE LENGTH=128
Ghir_A01G012190	Ghir_D01G012910	Symbols: AHB2, GLB2, ARATH GLB2, NSHB2, ATGLB2, HB2 | haemoglobin 2 | chr3:3276516-3277765 REVERSE LENGTH=158
Ghir_A01G012200	Ghir_D01G012900	Symbols: | RING/U-box superfamily protein | chr5:1260009-1263695 FORWARD LENGTH=863
Ghir_A01G012230	Ghir_D01G012870	Symbols: | CONTAINS InterPro DOMAIN/s: Complex 1 LYR protein (InterPro:IPR008011); Has 45 Blast hits to 45 proteins in 14 species: Archae - 0; Bacteria - 0; Metazoa - 0; Fungi - 0; Plants - 45; Viruses - 0; Other Eukaryotes - 0 (source: NCBI BLink). | chr5:21110716-21111116 FORWARD LENGTH=103
Ghir_A01G012240	Ghir_D01G012860	Symbols: ATPQ | ATP synthase D chain, mitochondrial | chr3:19396689-19398119 FORWARD LENGTH=168
Ghir_A01G012250	Ghir_D01G012850	Symbols: | mitochondrial substrate carrier family protein | chr2:15044437-15048352 FORWARD LENGTH=823
Ghir_A01G012260	Ghir_D01G012840	Symbols: RCY1, ATRCY1 | arginine-rich cyclin 1 | chr2:11243433-11245504 REVERSE LENGTH=416
Ghir_A01G012270	Ghir_D01G012820	Symbols: DCL2, ATDCL2 | dicer-like 2 | chr3:768020-774833 REVERSE LENGTH=1388
Ghir_A01G012290	Ghir_D01G012810	Symbols: PP2A-2 | protein phosphatase 2A-2 | chr1:3428705-3430437 REVERSE LENGTH=306
Ghir_A01G012300	Ghir_D01G013310	Symbols: | CCCH-type zinc finger protein with ARM repeat domain | chr2:17491352-17493502 FORWARD LENGTH=716
Ghir_A01G012320	Ghir_D01G013320	Symbols: | CCCH-type zinc finger protein with ARM repeat domain | chr2:17491352-17493502 FORWARD LENGTH=716
Ghir_A01G012340	Ghir_D01G013340	Symbols: NTT, WIP2 | C2H2-type zinc finger family protein | chr3:21370936-21373121 FORWARD LENGTH=383
Ghir_A01G012370	Ghir_D01G013350	Nohits
Ghir_A01G012380	Ghir_D01G013360	Nohits
Ghir_A01G012390	Ghir_D01G013380	Symbols: | Chaperone DnaJ-domain superfamily protein | chr3:3881021-3882655 FORWARD LENGTH=262
Ghir_A01G012410	Ghir_D01G013400	Symbols: FOLB1 | Dihydroneopterin aldolase | chr3:3715071-3715904 REVERSE LENGTH=146
Ghir_A01G012430	Ghir_D01G013420	Symbols: CPK2, ATCPK2 | calmodulin-domain protein kinase cdpk isoform 2 | chr3:3331599-3334268 REVERSE LENGTH=646
Ghir_A01G012480	Ghir_D01G013440	Symbols: CRTISO, CCR2 | carotenoid isomerase | chr1:2093145-2096220 REVERSE LENGTH=595
Ghir_A01G012500	Ghir_D01G013470	Symbols: | Protein of unknown function, DUF593 | chr5:2003678-2005543 REVERSE LENGTH=518
Ghir_A01G012510	Ghir_D01G013490	Symbols: ATRPS5B, RPS5B | ribosomal protein 5B | chr2:15647883-15649042 REVERSE LENGTH=207
Ghir_A01G012530	Ghir_D01G013520	Symbols: | TRAF-like superfamily protein | chr3:3783273-3785098 REVERSE LENGTH=572
Ghir_A01G012540	Ghir_D01G013530	Nohits
Ghir_A01G012590	Ghir_D01G013610	Symbols: | unknown protein; BEST Arabidopsis thaliana protein match is: unknown protein (TAIR:AT2G41960.1); Has 13384 Blast hits to 8116 proteins in 546 species: Archae - 41; Bacteria - 766; Metazoa - 5596; Fungi - 1431; Plants - 589; Viruses - 46; Other Eukaryotes - 4915 (source: NCBI BLink). | chr3:21492539-21497018 FORWARD LENGTH=1209
Ghir_A01G012600	Ghir_D01G013600	Symbols: | unknown protein; FUNCTIONS IN: molecular_function unknown; INVOLVED IN: biological_process unknown; LOCATED IN: chloroplast, plant-type cell wall; EXPRESSED IN: 22 plant structures; EXPRESSED DURING: 13 growth stages; Has 53 Blast hits to 53 proteins in 24 species: Archae - 0; Bacteria - 27; Metazoa - 0; Fungi - 0; Plants - 26; Viruses - 0; Other Eukaryotes - 0 (source: NCBI BLink). | …
Ghir_A01G012610	Ghir_D01G013590	Symbols: | FUNCTIONS IN: molecular_function unknown; INVOLVED IN: biological_process unknown; EXPRESSED IN: sperm cell, cultured cell; CONTAINS InterPro DOMAIN/s: Colon cancer-associated Mic1-like (InterPro:IPR009755); Has 30201 Blast hits to 17322 proteins in 780 species: Archae - 12; Bacteria - 1396; Metazoa - 17338; Fungi - 3422; Plants - 5037; Viruses - 0; Other Eukaryotes - 2996 (source: NCB…
Ghir_A01G012620	Ghir_D01G013570	Symbols: ZFP8 | zinc finger protein 8 | chr2:17507556-17508329 FORWARD LENGTH=257
Ghir_A01G012680	Ghir_D01G013710	Symbols: | CONTAINS InterPro DOMAIN/s: WRC (InterPro:IPR014977); Has 219 Blast hits to 219 proteins in 19 species: Archae - 0; Bacteria - 0; Metazoa - 3; Fungi - 0; Plants - 215; Viruses - 0; Other Eukaryotes - 1 (source: NCBI BLink). | chr2:17543282-17545063 FORWARD LENGTH=269
Ghir_A01G012720	Ghir_D01G013740	Symbols: FAD2 | fatty acid desaturase 2 | chr3:3860592-3861743 REVERSE LENGTH=383
Ghir_A01G012760	Ghir_D01G013790	Symbols: ATRABA4D, RABA4D | RAB GTPase homolog A4D | chr3:3879495-3880437 REVERSE LENGTH=222
Ghir_A01G012770	Ghir_D01G013800	Symbols: E2F1, E2FB, ATE2FB | E2F transcription factor 1 | chr5:7360749-7364120 FORWARD LENGTH=469
Ghir_A01G012820	Ghir_D01G013860	Symbols: | Ribosomal protein S11 family protein | chr3:19503324-19504701 FORWARD LENGTH=150
Ghir_A01G012840	Ghir_D01G013870	Symbols: | Syntaxin/t-SNARE family protein | chr1:9640394-9641752 REVERSE LENGTH=297
Ghir_A01G012860	Ghir_D01G013880	Symbols: AtGNA1, GNA1 | glucose-6-phosphate acetyltransferase 1 | chr5:5144093-5144542 REVERSE LENGTH=149
Ghir_A01G012870	Ghir_D01G013890	Symbols: | Iron-sulphur cluster biosynthesis family protein | chr5:1052728-1054041 FORWARD LENGTH=158
Ghir_A01G012890	Ghir_D01G013910	Symbols: | alpha/beta-Hydrolases superfamily protein | chr2:15208867-15210768 REVERSE LENGTH=364
Ghir_A01G012900	Ghir_D01G013920	Symbols: TAF12, TAFII58 | TBP-associated factor 12 | chr3:3104195-3106798 REVERSE LENGTH=539
Ghir_A01G012910	Ghir_D01G013930	Symbols: | Integral membrane Yip1 family protein | chr2:15213362-15214129 REVERSE LENGTH=255
Ghir_A01G012920	Ghir_D01G013940	Symbols: | IQ calmodulin-binding motif family protein | chr3:19593365-19595686 REVERSE LENGTH=456
Ghir_A01G012940	Ghir_D01G013970	Symbols: | unknown protein; BEST Arabidopsis thaliana protein match is: unknown protein (TAIR:AT2G36420.1); Has 700 Blast hits to 624 proteins in 104 species: Archae - 0; Bacteria - 18; Metazoa - 333; Fungi - 60; Plants - 73; Viruses - 24; Other Eukaryotes - 192 (source: NCBI BLink). | chr5:947311-949898 FORWARD LENGTH=516
Ghir_A01G012970	Ghir_D01G014000	Symbols: PTL | Duplicated homeodomain-like superfamily protein | chr5:957858-960760 FORWARD LENGTH=591
Ghir_A01G012990	Ghir_D01G024100	Symbols: | RNA-processing, Lsm domain | chr1:8507057-8508439 FORWARD LENGTH=188
Ghir_A01G013000	Ghir_D01G024080	Symbols: XTH33, XET | xyloglucan:xyloglucosyl transferase 33 | chr1:3479257-3480957 REVERSE LENGTH=310
Ghir_A01G013010	Ghir_D01G014050	Symbols: | Sulfite exporter TauE/SafE family protein | chr2:15352767-15355050 REVERSE LENGTH=459
Ghir_A01G013020	Ghir_D01G014020	Symbols: CTR1, SIS1, AtCTR1 | Protein kinase superfamily protein | chr5:974958-979660 REVERSE LENGTH=821
Ghir_A01G013050	Ghir_D01G014260	Symbols: | unknown protein; Has 26 Blast hits to 26 proteins in 11 species: Archae - 0; Bacteria - 0; Metazoa - 2; Fungi - 0; Plants - 23; Viruses - 0; Other Eukaryotes - 1 (source: NCBI BLink). | chr2:15555374-15556780 REVERSE LENGTH=433
Ghir_A01G013060	Ghir_D01G014130	Symbols: MLP423 | MLP-like protein 423 | chr1:8500653-8501458 REVERSE LENGTH=155
Ghir_A01G013080	Ghir_D01G014310	Symbols: AIR9 | Outer arm dynein light chain 1 protein | chr2:14616947-14628300 REVERSE LENGTH=1708
Ghir_A01G013120	Ghir_D01G017480	Symbols: ATPH | ATP synthase subunit C family protein | chrC:13262-13507 REVERSE LENGTH=81
Ghir_A01G013150	Ghir_D01G014250	Symbols: ATNAP12, NAP12 | non-intrinsic ABC protein 12 | chr2:15541720-15546159 FORWARD LENGTH=1082
Ghir_A01G013170	Ghir_D01G014220	Symbols: ATHRS1, HRS1 | Histidyl-tRNA synthetase 1 | chr3:16928444-16930984 REVERSE LENGTH=486
Ghir_A01G013180	Ghir_D01G014210	Symbols: | unknown protein; FUNCTIONS IN: molecular_function unknown; INVOLVED IN: biological_process unknown; LOCATED IN: chloroplast; Has 32 Blast hits to 32 proteins in 14 species: Archae - 0; Bacteria - 0; Metazoa - 0; Fungi - 0; Plants - 32; Viruses - 0; Other Eukaryotes - 0 (source: NCBI BLink). | chr2:15489176-15490296 REVERSE LENGTH=232
Ghir_A01G013210	Ghir_D01G014560	Symbols: | Adaptor protein complex AP-1, gamma subunit | chr1:22142944-22149296 REVERSE LENGTH=898
Ghir_A01G013240	Ghir_D01G014550	Symbols: | nodulin MtN21 /EamA-like transporter family protein | chr5:16082325-16084810 REVERSE LENGTH=382
Ghir_A01G013250	Ghir_D01G014520	Symbols: | DNA polymerase lambda (POLL) | chr1:3465964-3469248 FORWARD LENGTH=529
Ghir_A01G013260	Ghir_D01G014510	Symbols: GRL, NAP1, NAPP | transcription activators | chr2:14795970-14803525 REVERSE LENGTH=1425
Ghir_A01G013270	Ghir_D01G014500	Symbols: | clathrin adaptor complexes medium subunit family protein | chr5:1477137-1479872 FORWARD LENGTH=527
Ghir_A01G013280	Ghir_D01G014480	Symbols: FAR1 | FRS (FAR1 Related Sequences) transcription factor family | chr4:8614806-8617870 FORWARD LENGTH=827
Ghir_A01G013290	Ghir_D01G014470	Symbols: | RNA-binding (RRM/RBD/RNP motifs) family protein | chr4:10846362-10847246 FORWARD LENGTH=152
Ghir_A01G013300	Ghir_D01G014440	Symbols: | unknown protein; FUNCTIONS IN: molecular_function unknown; INVOLVED IN: biological_process unknown; LOCATED IN: cellular_component unknown. | chr3:8311795-8312947 FORWARD LENGTH=225
Ghir_A01G013310	Ghir_D01G014430	Symbols: | protein kinase family protein / C-type lectin domain-containing protein | chr1:19478401-19480462 FORWARD LENGTH=552
Ghir_A01G013320	Ghir_D01G014420	Symbols: | unknown protein; BEST Arabidopsis thaliana protein match is: unknown protein (TAIR:AT3G48860.2); Has 30201 Blast hits to 17322 proteins in 780 species: Archae - 12; Bacteria - 1396; Metazoa - 17338; Fungi - 3422; Plants - 5037; Viruses - 0; Other Eukaryotes - 2996 (source: NCBI BLink). | chr5:4243164-4246677 FORWARD LENGTH=537
Ghir_A01G013330	Ghir_D01G014410	Symbols: ZIP1 | zinc transporter 1 precursor | chr3:4051950-4053156 REVERSE LENGTH=355
Ghir_A01G013350	Ghir_D01G014380	Symbols: | Protein of unknown function (DUF579) | chr1:3111789-3112637 FORWARD LENGTH=282
Ghir_A01G013360	Ghir_D01G014370	Symbols: | Protein kinase superfamily protein | chr1:21371051-21373860 FORWARD LENGTH=692
Ghir_A01G013370	Ghir_D01G014290	Symbols: FAC1, ATAMPD | AMP deaminase, putative / myoadenylate deaminase, putative | chr2:16033767-16038793 REVERSE LENGTH=839
Ghir_A01G013440	Ghir_D01G014160	Symbols: ATB' ALPHA | Protein phosphatase 2A regulatory B subunit family protein | chr5:866795-868872 FORWARD LENGTH=495
Ghir_A01G013450	Ghir_D01G014190	Symbols: | Protein of unknown function (DUF1624) | chr5:9820311-9822868 FORWARD LENGTH=472
Ghir_A01G013460	Ghir_D01G014670	Symbols: | Tetratricopeptide repeat (TPR)-like superfamily protein | chr1:9429177-9432068 FORWARD LENGTH=468
Ghir_A01G013470	Ghir_D01G014640	Symbols: UGT74B1 | UDP-glucosyl transferase 74B1 | chr1:8525547-8527010 REVERSE LENGTH=460
Ghir_A01G013520	Ghir_D01G014770	Symbols: | ARM repeat superfamily protein | chr5:5101188-5110793 REVERSE LENGTH=2153
Ghir_A01G013550	Ghir_D01G014790	Symbols: PAP3, ATPAP3 | purple acid phosphatase 3 | chr1:5058680-5060988 FORWARD LENGTH=366
Ghir_A01G013590	Ghir_D01G014830	Symbols: AtIDD14, IDD14 | indeterminate(ID)-domain 14 | chr1:25532484-25534317 FORWARD LENGTH=419
Ghir_A01G013630	Ghir_D01G014880	Symbols: | Endomembrane protein 70 protein family | chr1:5037669-5040199 FORWARD LENGTH=592
Ghir_A01G013640	Ghir_D01G014890	Symbols: ATKT1, ATKT1P, ATKUP1, KUP1, KT1 | potassium transporter 1 | chr2:12835097-12838466 FORWARD LENGTH=712
Ghir_A01G013650	Ghir_D01G014900	Nohits
Ghir_A01G013660	Ghir_D01G014910	Symbols: | unknown protein; BEST Arabidopsis thaliana protein match is: unknown protein (TAIR:AT2G01990.1); Has 125 Blast hits to 123 proteins in 14 species: Archae - 0; Bacteria - 0; Metazoa - 0; Fungi - 0; Plants - 125; Viruses - 0; Other Eukaryotes - 0 (source: NCBI BLink). | chr1:5019995-5021445 FORWARD LENGTH=226
Ghir_A01G013670	Ghir_D01G014920	Symbols: | Bifunctional inhibitor/lipid-transfer protein/seed storage 2S albumin superfamily protein | chr2:15859280-15859723 FORWARD LENGTH=115
Ghir_A01G013680	Ghir_D01G014940	Symbols: GAD4 | glutamate decarboxylase 4 | chr2:474375-476495 REVERSE LENGTH=493
Ghir_A01G013690	Ghir_D01G014960	Symbols: ATPTR2-B, NTR1, PTR2-B, PTR2, ATPTR2 | peptide transporter 2 | chr2:487542-489707 FORWARD LENGTH=585
Ghir_A01G013700	Ghir_D01G014970	Symbols: ATA1, ASD, TA1 | TAPETUM 1 | chr3:15018735-15019656 REVERSE LENGTH=272
Ghir_A01G013710	Ghir_D01G014990	Nohits
Ghir_A01G013730	Ghir_D01G015000	Symbols: | Homeodomain-like superfamily protein | chr1:5001185-5003370 REVERSE LENGTH=255
Ghir_A01G013750	Ghir_D01G015010	Symbols: ARC3 | GTP binding | chr1:28164994-28169941 REVERSE LENGTH=741
Ghir_A01G013760	Ghir_D01G015020	Symbols: AtIDD5, IDD5 | indeterminate(ID)-domain 5 | chr2:505523-509154 FORWARD LENGTH=602
Ghir_A01G013770	Ghir_D01G015030	Symbols: | Homeodomain-like superfamily protein | chr2:14982835-14984182 FORWARD LENGTH=340
Ghir_A01G013820	Ghir_D01G015080	Symbols: | Protein prenylyltransferase superfamily protein | chr3:6324771-6325721 REVERSE LENGTH=316
Ghir_A01G013830	Ghir_D01G015090	Symbols: | unknown protein. | chr2:547389-549316 REVERSE LENGTH=432
Ghir_A01G013840	Ghir_D01G015730	Symbols: | O-fucosyltransferase family protein | chr2:216980-220341 FORWARD LENGTH=567
Ghir_A01G013850	Ghir_D01G015740	Symbols: | phytanoyl-CoA dioxygenase (PhyH) family protein | chr2:221316-223187 FORWARD LENGTH=283
Ghir_A01G013860	Ghir_D01G015750	Symbols: WOX1 | WUSCHEL related homeobox 1 | chr3:6161155-6163183 REVERSE LENGTH=350
Ghir_A01G013890	Ghir_D01G024110	Symbols: AST91, SULTR3;3 | sulfate transporter 91 | chr1:8185238-8188954 REVERSE LENGTH=631
Ghir_A01G013920	Ghir_D01G015790	Symbols: ATHB17, ATHB-17, HB17 | homeobox-leucine zipper protein 17 | chr2:187798-190369 REVERSE LENGTH=275
Ghir_A01G013930	Ghir_D01G015650	Symbols: | Protein of unknown function DUF2359, transmembrane | chr1:26688622-26691185 REVERSE LENGTH=610
Ghir_A01G013940	Ghir_D01G015630	Symbols: | ARM repeat superfamily protein | chr1:8216125-8219515 FORWARD LENGTH=834
Ghir_A01G013950	Ghir_D01G015620	Symbols: CRR3 | chlororespiratory reduction 3 | chr2:266675-267379 FORWARD LENGTH=174
Ghir_A01G013960	Ghir_D01G015610	Symbols: | Protein of unknown function, DUF593 | chr1:26680728-26683147 REVERSE LENGTH=749
Ghir_A01G013990	Ghir_D01G015600	Symbols: | Protein kinase superfamily protein | chr1:26673847-26675687 REVERSE LENGTH=425
Ghir_A01G014000	Ghir_D01G015560	Symbols: | Plant invertase/pectin methylesterase inhibitor superfamily | chr2:18644281-18646394 REVERSE LENGTH=511
Ghir_A01G014020	Ghir_D01G015540	Symbols: | Plant invertase/pectin methylesterase inhibitor superfamily protein | chr1:5137045-5137704 FORWARD LENGTH=219
Ghir_A01G014050	Ghir_D10G018160	Nohits
Ghir_A01G014060	Ghir_D01G015470	Symbols: PCR2 | PLANT CADMIUM RESISTANCE 2 | chr1:5128591-5129458 REVERSE LENGTH=152
Ghir_A01G014100	Ghir_D01G015450	Symbols: | Dynein light chain type 1 family protein | chr1:8242614-8244136 FORWARD LENGTH=129
Ghir_A01G014120	Ghir_D01G015440	Symbols: MEE11 | RNI-like superfamily protein | chr2:278204-279226 FORWARD LENGTH=292
Ghir_A01G014130	Ghir_D01G015410	Symbols: JAZ3, JAI3, TIFY6B | jasmonate-zim-domain protein 3 | chr3:6119968-6122691 FORWARD LENGTH=352
Ghir_A01G014180	Ghir_D01G015390	Symbols: | FUNCTIONS IN: molecular_function unknown; INVOLVED IN: intracellular protein transport; LOCATED IN: endomembrane system, integral to membrane, endoplasmic reticulum; EXPRESSED IN: 23 plant structures; EXPRESSED DURING: 13 growth stages; CONTAINS InterPro DOMAIN/s: B-cell receptor-associated 31-like (InterPro:IPR008417); BEST Arabidopsis thaliana protein match is: unknown protein (TAIR:…
Ghir_A01G014190	Ghir_D01G015380	Symbols: PUX2 | plant UBX domain-containing protein 2 | chr2:284851-286394 REVERSE LENGTH=458
Ghir_A01G014200	Ghir_D01G015370	Symbols: PDLP6 | plasmodesmata-located protein 6 | chr2:290973-292496 REVERSE LENGTH=288
Ghir_A01G014210	Ghir_D01G015360	Symbols: | Caleosin-related family protein | chr1:26644830-26645970 FORWARD LENGTH=195
Ghir_A01G014220	Ghir_D01G015350	Symbols: MMZ1, UEV1A | MMS ZWEI homologue 1 | chr1:8257209-8258573 REVERSE LENGTH=158
Ghir_A01G014230	Ghir_D01G015330	Symbols: | Ran BP2/NZF zinc finger-like superfamily protein | chr1:26638158-26640126 FORWARD LENGTH=466
Ghir_A01G014240	Ghir_D01G015320	Symbols: atnudt18, NUDT18 | nudix hydrolase homolog 18 | chr1:5124993-5125805 FORWARD LENGTH=176
Ghir_A01G014250	Ghir_D01G015310	Symbols: | unknown protein; BEST Arabidopsis thaliana protein match is: unknown protein (TAIR:AT1G24600.1); Has 22 Blast hits to 22 proteins in 5 species: Archae - 0; Bacteria - 0; Metazoa - 0; Fungi - 0; Plants - 22; Viruses - 0; Other Eukaryotes - 0 (source: NCBI BLink). | chr1:25473731-25473934 FORWARD LENGTH=67
Ghir_A01G014290	Ghir_D01G015260	Symbols: | Zinc finger, C3HC4 type (RING finger) family protein | chr1:25515412-25516767 REVERSE LENGTH=343
Ghir_A01G014310	Ghir_D01G015250	Symbols: | UDP-3-O-acyl N-acetylglycosamine deacetylase family protein | chr1:8767581-8769207 FORWARD LENGTH=326
Ghir_A01G014320	Ghir_D01G015240	Symbols: | Tetratricopeptide repeat (TPR)-like superfamily protein | chr2:326136-327815 REVERSE LENGTH=559
Ghir_A01G014340	Ghir_D01G015220	Symbols: ATMAP70-1, MAP70-1 | microtubule-associated proteins 70-1 | chr1:25511392-25514226 REVERSE LENGTH=622
Ghir_A01G014350	Ghir_D01G015210	Symbols: ADL1C, ADL5, DRP1C, DL1C | DYNAMIN-like 1C | chr1:5107699-5111470 REVERSE LENGTH=614
Ghir_A01G014360	Ghir_D01G015200	Nohits
Ghir_A01G014400	Ghir_D01G015160	Symbols: TAF15 | TBP-associated factor 15 | chr1:18628818-18631662 REVERSE LENGTH=372
Ghir_A01G014410	Ghir_D01G015150	Symbols: | Phototropic-responsive NPH3 family protein | chr3:6898383-6901157 REVERSE LENGTH=554
Ghir_A01G014420	Ghir_D01G015140	Symbols: | RING/U-box superfamily protein | chr3:6917530-6921211 REVERSE LENGTH=554
Ghir_A01G014430	Ghir_D01G015130	Symbols: | unknown protein; FUNCTIONS IN: molecular_function unknown; INVOLVED IN: biological_process unknown; LOCATED IN: chloroplast; EXPRESSED IN: 23 plant structures; EXPRESSED DURING: 13 growth stages; CONTAINS InterPro DOMAIN/s: Protein of unknown function DUF3067 (InterPro:IPR021420); Has 276 Blast hits to 276 proteins in 83 species: Archae - 0; Bacteria - 112; Metazoa - 0; Fungi - 2; Plan…
Ghir_A01G014440	Ghir_D01G015110	Symbols: ATPRP40C, PRP40C | pre-mRNA-processing protein 40C | chr3:6891228-6897227 FORWARD LENGTH=835
Ghir_A01G014450	Ghir_D01G015100	Symbols: | CCCH-type zinc finger family protein | chr2:553407-555899 REVERSE LENGTH=669
Ghir_A01G014460	Ghir_D01G015700	Symbols: MLP28 | MLP-like protein 28 | chr1:26710203-26711395 REVERSE LENGTH=335
Ghir_A01G014490	Ghir_D01G015680	Nohits
Ghir_A01G014520	Ghir_D01G015670	Symbols: | unknown protein; FUNCTIONS IN: molecular_function unknown; INVOLVED IN: biological_process unknown; LOCATED IN: mitochondrion; EXPRESSED IN: sperm cell, male gametophyte, pollen tube; EXPRESSED DURING: L mature pollen stage, M germinated pollen stage; BEST Arabidopsis thaliana protein match is: unknown protein (TAIR:AT1G23150.1); Has 143 Blast hits to 143 proteins in 17 species: Archae…
Ghir_A01G014600	Ghir_D01G015840	Nohits
Ghir_A01G014610	Ghir_D01G015860	Nohits
Ghir_A01G014620	Ghir_D01G015850	Symbols: | NHL domain-containing protein | chr2:175209-176372 REVERSE LENGTH=387
Ghir_A01G014630	Ghir_D01G015880	Symbols: QPT | quinolinate phoshoribosyltransferase | chr2:165332-167209 REVERSE LENGTH=348
Ghir_A01G014640	Ghir_D01G015890	Symbols: FAB1C | FORMS APLOID AND BINUCLEATE CELLS 1C | chr1:26782839-26788712 FORWARD LENGTH=1648
Ghir_A01G014670	Ghir_D01G015920	Symbols: | ARM repeat superfamily protein | chr1:8156745-8158842 FORWARD LENGTH=612
Ghir_A01G014680	Ghir_D01G015930	Symbols: ATMYB4, MYB4 | myb domain protein 4 | chr4:18053866-18054876 FORWARD LENGTH=282
Ghir_A01G014690	Ghir_D01G015940	Symbols: | transducin family protein / WD-40 repeat family protein | chr3:6183880-6186788 FORWARD LENGTH=609
Ghir_A01G014700	Ghir_D01G015950	Symbols: | Core-2/I-branching beta-1,6-N-acetylglucosaminyltransferase family protein | chr1:26807440-26809152 REVERSE LENGTH=395
Ghir_A01G014710	Ghir_D01G015970	Symbols: | ABC-2 type transporter family protein | chr2:154487-158063 REVERSE LENGTH=728
Ghir_A01G014740	Ghir_D01G016010	Symbols: | RING/FYVE/PHD zinc finger superfamily protein | chr2:142610-143809 REVERSE LENGTH=259
Ghir_A01G014760	Ghir_D01G016040	Symbols: WRKY75, ATWRKY75 | WRKY DNA-binding protein 75 | chr5:4149928-4151019 REVERSE LENGTH=145
Ghir_A01G014770	Ghir_D01G016060	Symbols: SPL13A, SPL13 | Squamosa promoter-binding protein-like (SBP domain) transcription factor family protein | chr5:20582555-20583791 REVERSE LENGTH=359
Ghir_A01G014780	Ghir_D01G016070	Symbols: | unknown protein; Has 44 Blast hits to 44 proteins in 12 species: Archae - 0; Bacteria - 0; Metazoa - 0; Fungi - 0; Plants - 44; Viruses - 0; Other Eukaryotes - 0 (source: NCBI BLink). | chr1:9481788-9482576 FORWARD LENGTH=142
Ghir_A01G014790	Ghir_D01G016080	Symbols: NTF2A | nuclear transport factor 2A | chr1:9484615-9485790 REVERSE LENGTH=122
Ghir_A01G014810	Ghir_D01G016110	Symbols: | Ribosome associated membrane protein RAMP4 | chr1:9493064-9493898 FORWARD LENGTH=68
Ghir_A01G014820	Ghir_D01G016120	Symbols: | Galactose oxidase/kelch repeat superfamily protein | chr1:9495741-9497857 FORWARD LENGTH=467
Ghir_A01G014830	Ghir_D01G016130	Symbols: SPL2 | squamosa promoter binding protein-like 2 | chr5:17360527-17362143 REVERSE LENGTH=419
Ghir_A01G014840	Ghir_D01G016150	Symbols: ECT5 | evolutionarily conserved C-terminal region 5 | chr3:4180625-4183632 FORWARD LENGTH=634
Ghir_A01G014850	Ghir_D01G016160	Symbols: LTPG1 | glycosylphosphatidylinositol-anchored lipid protein transfer 1 | chr1:9740740-9741991 FORWARD LENGTH=193
Ghir_A01G014860	Ghir_D01G017060	Nohits
Ghir_A01G014870	Ghir_D01G017040	Symbols: GCS1, KNF | glucosidase 1 | chr1:25280633-25286581 REVERSE LENGTH=852
Ghir_A01G014880	Ghir_D01G017030	Symbols: | Galactose oxidase/kelch repeat superfamily protein | chr1:25277294-25278529 FORWARD LENGTH=376
Ghir_A01G014890	Ghir_D01G017000	Symbols: | Microsomal signal peptidase 12 kDa subunit (SPC12) | chr4:18559289-18559570 FORWARD LENGTH=93
Ghir_A01G014900	Ghir_D01G016990	Symbols: | Ribosomal protein L22p/L17e family protein | chr1:25262209-25263627 FORWARD LENGTH=175
Ghir_A01G014910	Ghir_D01G016980	Symbols: ADK1 | adenylate kinase 1 | chr5:25393274-25394817 REVERSE LENGTH=246
Ghir_A01G014920	Ghir_D01G016970	Symbols: | AMP-dependent synthetase and ligase family protein | chr5:25387581-25390026 REVERSE LENGTH=562
Ghir_A01G014930	Ghir_D01G016960	Nohits
Ghir_A01G014940	Ghir_D01G016950	Symbols: | Remorin family protein | chr1:25333137-25334472 REVERSE LENGTH=347
Ghir_A01G014950	Ghir_D01G016940	Symbols: | DEAD/DEAH box RNA helicase family protein | chr1:9708940-9713901 FORWARD LENGTH=911
Ghir_A01G014960	Ghir_D01G016930	Symbols: MAD2 | DNA-binding HORMA family protein | chr3:9503232-9504402 FORWARD LENGTH=209
Ghir_A01G014970	Ghir_D01G016920	Symbols: GT-1 | Homeodomain-like superfamily protein | chr1:4612999-4615115 REVERSE LENGTH=406
Ghir_A01G014980	Ghir_D01G016910	Symbols: | alpha/beta-Hydrolases superfamily protein | chr3:10090307-10092391 FORWARD LENGTH=460
Ghir_A01G015010	Ghir_D01G016890	Symbols: | unknown protein; FUNCTIONS IN: molecular_function unknown; INVOLVED IN: biological_process unknown; LOCATED IN: cellular_component unknown; EXPRESSED IN: 23 plant structures; EXPRESSED DURING: 14 growth stages; BEST Arabidopsis thaliana protein match is: unknown protein (TAIR:AT4G31570.1); Has 181008 Blast hits to 85359 proteins in 3551 species: Archae - 3290; Bacteria - 48304; Metazoa…
Ghir_A01G015050	Ghir_D01G016860	Symbols: | TCP-1/cpn60 chaperonin family protein | chr1:8685504-8688101 REVERSE LENGTH=535
Ghir_A01G015090	Ghir_D01G016830	Symbols: DIS1, ARP3, ATARP3 | Actin-like ATPase superfamily protein | chr1:4495394-4498204 FORWARD LENGTH=427
Ghir_A01G015130	Ghir_D01G016740	Symbols: | Cellulase (glycosyl hydrolase family 5) protein | chr1:4474726-4477820 FORWARD LENGTH=552
Ghir_A01G015150	Ghir_D01G016720	Symbols: MKP1, ATMKP1 | mitogen-activated protein kinase phosphatase 1 | chr3:20496775-20499408 FORWARD LENGTH=784
Ghir_A01G015160	Ghir_D01G016710	Symbols: | sphere organelles protein-related | chr1:4444284-4447278 REVERSE LENGTH=608
Ghir_A01G015170	Ghir_D01G016690	Symbols: EIF4B1 | eukaryotic translation initiation factor 4B1 | chr3:9666616-9669081 FORWARD LENGTH=532
Ghir_A01G015190	Ghir_D01G016650	Symbols: | Phototropic-responsive NPH3 family protein | chr1:25467737-25469888 FORWARD LENGTH=631
Ghir_A01G015210	Ghir_D01G016630	Symbols: | alpha/beta-Hydrolases superfamily protein | chr1:3568343-3570466 REVERSE LENGTH=473
Ghir_A01G015220	Ghir_D01G016620	Symbols: | F-box family protein | chr1:26618403-26620159 FORWARD LENGTH=351
Ghir_A01G015230	Ghir_D01G016610	Symbols: ARO4 | armadillo repeat only 4 | chr3:9769889-9771736 FORWARD LENGTH=615
Ghir_A01G015250	Ghir_D01G016590	Symbols: | Ribosomal protein L18e/L15 superfamily protein | chr1:26621168-26621608 REVERSE LENGTH=146
Ghir_A01G015260	Ghir_D01G016570	Symbols: | Tetratricopeptide repeat (TPR)-like superfamily protein | chr3:9758933-9760349 FORWARD LENGTH=350
Ghir_A01G015270	Ghir_D01G016560	Symbols: ATTAP1, TAP1 | transporter associated with antigen processing protein 1 | chr1:26622086-26626331 FORWARD LENGTH=700
Ghir_A01G015280	Ghir_D01G016550	Symbols: | Protein of Unknown Function (DUF239) | chr1:3574986-3578310 REVERSE LENGTH=467
Ghir_A01G015290	Ghir_D01G016540	Symbols: SEX1, SOP1, SOP, GWD1, GWD | Pyruvate phosphate dikinase, PEP/pyruvate binding domain | chr1:3581210-3590043 REVERSE LENGTH=1399
Ghir_A01G015300	Ghir_D01G016520	Symbols: MENG | S-adenosyl-L-methionine-dependent methyltransferases superfamily protein | chr1:8295421-8296893 REVERSE LENGTH=261
Ghir_A01G015310	Ghir_D01G016510	Symbols: | Kelch repeat-containing F-box family protein | chr1:8309449-8310633 REVERSE LENGTH=394
Ghir_A01G015330	Ghir_D01G016200	Symbols: | unknown protein; FUNCTIONS IN: molecular_function unknown; INVOLVED IN: biological_process unknown; EXPRESSED IN: 24 plant structures; EXPRESSED DURING: 13 growth stages; CONTAINS InterPro DOMAIN/s: Protein of unknown function DUF493 (InterPro:IPR007454); Has 79 Blast hits to 79 proteins in 23 species: Archae - 0; Bacteria - 6; Metazoa - 0; Fungi - 0; Plants - 72; Viruses - 0; Other Eu…
Ghir_A01G015350	Ghir_D01G017080	Symbols: | N-terminal nucleophile aminohydrolases (Ntn hydrolases) superfamily protein | chr3:9650600-9652572 REVERSE LENGTH=273
Ghir_A01G015360	Ghir_D01G016320	Symbols: | Exostosin family protein | chr1:25251606-25253568 REVERSE LENGTH=430
Ghir_A01G015410	Ghir_D01G016360	Symbols: | unknown protein; BEST Arabidopsis thaliana protein match is: unknown protein (TAIR:AT3G01810.3); Has 30201 Blast hits to 17322 proteins in 780 species: Archae - 12; Bacteria - 1396; Metazoa - 17338; Fungi - 3422; Plants - 5037; Viruses - 0; Other Eukaryotes - 2996 (source: NCBI BLink). | chr5:17349125-17352747 FORWARD LENGTH=848
Ghir_A01G015420	Ghir_D01G016370	Symbols: | Cysteine proteinases superfamily protein | chr3:21416336-21417809 FORWARD LENGTH=317
Ghir_A01G015450	Ghir_D01G016420	Symbols: | Domain of unknown function (DUF220) | chr1:26562250-26563608 FORWARD LENGTH=338
Ghir_A01G015460	Ghir_D01G016430	Symbols: ATARFA1F, ARFA1F | ADP-ribosylation factor A1F | chr1:3513189-3514230 REVERSE LENGTH=181
Ghir_A01G015470	Ghir_D01G016440	Symbols: ATVPS34, VPS34, PI3K | vacuolar protein sorting 34 | chr1:22285792-22290190 REVERSE LENGTH=814
Ghir_A01G015490	Ghir_D01G016460	Symbols: | Pectin lyase-like superfamily protein | chr1:8327382-8329622 FORWARD LENGTH=460
Ghir_A01G015500	Ghir_D05G035460	Symbols: | RNA-binding (RRM/RBD/RNP motifs) family protein | chr2:11847335-11849285 REVERSE LENGTH=240
Ghir_A01G015520	Ghir_D01G016480	Symbols: | SBP (S-ribonuclease binding protein) family protein | chr1:3524122-3525318 REVERSE LENGTH=339
Ghir_A01G015540	Ghir_D01G016490	Symbols: | Plant protein 1589 of unknown function | chr1:3530652-3531522 FORWARD LENGTH=125
Ghir_A01G015550	Ghir_D01G016500	Symbols: INO | Plant-specific transcription factor YABBY family protein | chr1:8317423-8319104 FORWARD LENGTH=231
Ghir_A01G015560	Ghir_D01G016230	Symbols: LHCA2 | photosystem I light harvesting complex gene 2 | chr3:22745736-22747032 FORWARD LENGTH=257
Ghir_A01G015590	Ghir_D01G016280	Symbols: | Rubber elongation factor protein (REF) | chr1:25237072-25237913 REVERSE LENGTH=240
Ghir_A01G015600	Ghir_D01G016300	Symbols: SSP5 | SCP1-like small phosphatase 5 | chr5:3822024-3823395 REVERSE LENGTH=305
Ghir_A01G015630	Ghir_D01G017100	Symbols: | ER lumen protein retaining receptor family protein | chr2:9080916-9082642 FORWARD LENGTH=269
Ghir_A01G015640	Ghir_D01G017110	Symbols: | CONTAINS InterPro DOMAIN/s: Nucleolar 27S pre-rRNA processing, Urb2/Npa2 (InterPro:IPR018849); Has 58 Blast hits to 49 proteins in 21 species: Archae - 0; Bacteria - 2; Metazoa - 2; Fungi - 0; Plants - 44; Viruses - 3; Other Eukaryotes - 7 (source: NCBI BLink). | chr4:14742452-14749764 FORWARD LENGTH=2009
Ghir_A01G015650	Ghir_D01G017120	Symbols: | unknown protein; BEST Arabidopsis thaliana protein match is: unknown protein (TAIR:AT5G19875.1); Has 124 Blast hits to 124 proteins in 12 species: Archae - 0; Bacteria - 0; Metazoa - 0; Fungi - 0; Plants - 124; Viruses - 0; Other Eukaryotes - 0 (source: NCBI BLink). | chr2:9074956-9075351 REVERSE LENGTH=131
Ghir_A01G015680	Ghir_D01G017130	Symbols: TIM, PDTPI | triosephosphate isomerase | chr2:9071047-9073106 REVERSE LENGTH=315
Ghir_A01G015710	Ghir_D01G017200	Symbols: PRP4, ATPRP4 | proline-rich protein 4 | chr4:18097009-18098448 REVERSE LENGTH=448
Ghir_A01G015730	Ghir_D01G017230	Symbols: | Pollen Ole e 1 allergen and extensin family protein | chr2:7209286-7210872 FORWARD LENGTH=359
Ghir_A01G015770	Ghir_D01G017250	Symbols: | Amidase family protein | chr4:16615549-16617424 FORWARD LENGTH=466
Ghir_A01G015850	Ghir_D01G017370	Symbols: ATGRP2B, ATCSP4, GRP2B | glycine-rich protein 2B | chr2:9036983-9037588 REVERSE LENGTH=201
Ghir_A01G015870	Ghir_D01G017380	Symbols: LAX2 | like AUXIN RESISTANT 2 | chr2:9034289-9036439 FORWARD LENGTH=483
Ghir_A01G015890	Ghir_D01G017400	Symbols: | Pathogenesis-related thaumatin superfamily protein | chr4:18069856-18071227 REVERSE LENGTH=281
Ghir_A01G015910	Ghir_D01G017410	Symbols: | Pathogenesis-related thaumatin superfamily protein | chr4:18066448-18067984 REVERSE LENGTH=345
Ghir_A01G015920	Ghir_D01G017420	Symbols: | Glycosyl hydrolase family 10 protein | chr4:18063377-18065769 FORWARD LENGTH=562
Ghir_A01G015930	Ghir_D01G017430	Symbols: | Major facilitator superfamily protein | chr2:7218930-7221592 REVERSE LENGTH=546
Ghir_A01G015940	Ghir_D01G017440	Symbols: | Plasma-membrane choline transporter family protein | chr4:18059884-18062091 REVERSE LENGTH=556
Ghir_A01G015970	Ghir_D01G017450	Symbols: ADF5, ATADF5 | actin depolymerizing factor 5 | chr2:7244717-7245467 FORWARD LENGTH=143
Ghir_A01G016010	Ghir_D12G003480	Symbols: ATMYB4, MYB4 | myb domain protein 4 | chr4:18053866-18054876 FORWARD LENGTH=282
Ghir_A01G016020	Ghir_D01G017540	Symbols: APX3 | ascorbate peroxidase 3 | chr4:16665007-16667541 REVERSE LENGTH=287
Ghir_A01G016030	Ghir_D01G017550	Symbols: KAK, UPL3 | HEAT repeat ;HECT-domain (ubiquitin-transferase) | chr4:18041503-18049292 REVERSE LENGTH=1888
Ghir_A01G016040	Ghir_D01G017580	Symbols: BGAL13 | glycosyl hydrolase family 35 protein | chr2:7261986-7266105 REVERSE LENGTH=848
Ghir_A01G016060	Ghir_D01G017600	Symbols: MCM10 | minichromosome maintenance 10 | chr2:9011654-9013856 REVERSE LENGTH=396
Ghir_A01G016070	Ghir_D01G017610	Symbols: ARAC5, ATGP3, ROP4, ATROP4 | RAC-like GTP binding protein 5 | chr1:28475964-28477377 FORWARD LENGTH=196
Ghir_A01G016090	Ghir_D01G017630	Symbols: | Protein kinase protein with adenine nucleotide alpha hydrolases-like domain | chr2:7271786-7274446 FORWARD LENGTH=617
Ghir_A01G016100	Ghir_D01G017640	Symbols: bZIP19 | Basic-leucine zipper (bZIP) transcription factor family protein | chr4:16680821-16681805 FORWARD LENGTH=261
Ghir_A01G016110	Ghir_D01G017650	Symbols: ATFP6, HIPP26, FP6 | farnesylated protein 6 | chr4:18034596-18035693 FORWARD LENGTH=153
Ghir_A01G016120	Ghir_D01G017660	Symbols: | SBP (S-ribonuclease binding protein) family protein | chr4:16694488-16695387 FORWARD LENGTH=265
Ghir_A01G016130	Ghir_D01G017670	Symbols: ATPIS1, ATPIS, PIS1 | phosphatidylinositol synthase 1 | chr1:25491346-25492930 FORWARD LENGTH=227
Ghir_A01G016140	Ghir_D01G017680	Symbols: | high-affinity nickel-transport family protein | chr2:7285824-7287188 FORWARD LENGTH=372
Ghir_A01G016150	Ghir_D01G017690	Symbols: HPR | hydroxypyruvate reductase | chr1:25493418-25495720 FORWARD LENGTH=387
Ghir_A01G016160	Ghir_D01G017700	Symbols: SKP1, ASK1, ATSKP1, SKP1A, UIP1 | S phase kinase-associated protein 1 | chr1:28516715-28517454 FORWARD LENGTH=160
Ghir_A01G016180	Ghir_D01G017710	Symbols: PIP3B, PIP2;8 | plasma membrane intrinsic protein 2;8 | chr2:7301647-7303180 FORWARD LENGTH=278
Ghir_A01G016190	Ghir_D01G017720	Symbols: | GCIP-interacting family protein | chr2:7304139-7305959 REVERSE LENGTH=298
Ghir_A01G016200	Ghir_D01G017730	Symbols: | Cupredoxin superfamily protein | chr5:9241614-9242635 REVERSE LENGTH=187
Ghir_A01G016210	Ghir_D01G017740	Symbols: EMB2719, HAP15 | PAM domain (PCI/PINT associated module) protein | chr1:7001409-7004154 REVERSE LENGTH=488
Ghir_A01G016220	Ghir_D01G017750	Symbols: | FAD/NAD(P)-binding oxidoreductase family protein | chr5:1575093-1576679 REVERSE LENGTH=406
Ghir_A01G016260	Ghir_D01G017770	Symbols: | Protein phosphatase 2C family protein | chr4:18015999-18017514 REVERSE LENGTH=400
Ghir_A01G016270	Ghir_D01G017780	Symbols: | Protein of unknown function (DUF630 and DUF632) | chr1:29121753-29124937 FORWARD LENGTH=879
Ghir_A01G016280	Ghir_D01G017790	Symbols: | Protein of unknown function (DUF3353) | chr2:8998728-8999789 FORWARD LENGTH=287
Ghir_A01G016300	Ghir_D01G017810	Symbols: | DNAJ heat shock N-terminal domain-containing protein | chr5:7953870-7954936 REVERSE LENGTH=296
Ghir_A01G016310	Ghir_D01G017820	Symbols: ATIREG2, FPN2, IREG2 | iron regulated 2 | chr5:904514-906593 FORWARD LENGTH=512
Ghir_A01G016320	Ghir_D01G017830	Symbols: TRN1, ATTRN1 | transportin 1 | chr2:7353939-7360637 FORWARD LENGTH=895
Ghir_A01G016330	Ghir_D01G017850	Symbols: | Tetratricopeptide repeat (TPR)-like superfamily protein | chr4:16721084-16723498 REVERSE LENGTH=804
Ghir_A01G016350	Ghir_D01G017870	Symbols: | Major facilitator superfamily protein | chr2:7376376-7380944 FORWARD LENGTH=461
Ghir_A01G016380	Ghir_D01G017890	Symbols: MSL6 | mechanosensitive channel of small conductance-like 6 | chr1:29569226-29572126 REVERSE LENGTH=856
Ghir_A01G016390	Ghir_D01G017900	Symbols: | ACT-like protein tyrosine kinase family protein | chr4:17999432-18003551 FORWARD LENGTH=575
Ghir_A01G016410	Ghir_D01G017910	Symbols: GGR | geranylgeranyl reductase | chr4:17994849-17995974 FORWARD LENGTH=326
Ghir_A01G016420	Ghir_D01G017930	Symbols: | LOCATED IN: chloroplast; EXPRESSED IN: 21 plant structures; EXPRESSED DURING: 12 growth stages; CONTAINS InterPro DOMAIN/s: RNA polymerase II-associated protein 1, C-terminal (InterPro:IPR013929), RNA polymerase II-associated protein 1, N-terminal (InterPro:IPR013930); Has 276 Blast hits to 220 proteins in 102 species: Archae - 0; Bacteria - 2; Metazoa - 151; Fungi - 65; Plants - 41; V…
Ghir_A01G016430	Ghir_D01G017940	Symbols: | F-box family protein with a domain of unknown function (DUF295) | chr2:7399108-7400650 FORWARD LENGTH=407
Ghir_A01G016450	Ghir_D01G017970	Symbols: ATROPGEF1, ROPGEF1 | rho guanyl-nucleotide exchange factor 1 | chr4:17986643-17988659 FORWARD LENGTH=548
Ghir_A01G016460	Ghir_D01G017990	Symbols: | GDSL-like Lipase/Acylhydrolase superfamily protein | chr5:22337745-22339741 FORWARD LENGTH=376
Ghir_A01G016470	Ghir_D01G018000	Symbols: sks5 | SKU5 similar 5 | chr1:28578211-28581020 REVERSE LENGTH=541
Ghir_A01G016480	Ghir_D01G018010	Symbols: | CONTAINS InterPro DOMAIN/s: Late embryogenesis abundant protein, group 2 (InterPro:IPR004864); BEST Arabidopsis thaliana protein match is: Late embryogenesis abundant (LEA) hydroxyproline-rich glycoprotein family (TAIR:AT4G35170.1); Has 172 Blast hits to 168 proteins in 15 species: Archae - 0; Bacteria - 0; Metazoa - 0; Fungi - 0; Plants - 172; Viruses - 0; Other Eukaryotes - 0 (source…
Ghir_A01G016490	Ghir_D01G018040	Symbols: LHT7 | LYS/HIS transporter 7 | chr4:16738517-16740385 REVERSE LENGTH=478
Ghir_A01G016520	Ghir_D01G018080	Symbols: ATEXLA2, EXPL2, ATEXPL2, ATHEXP BETA 2.2, EXLA2 | expansin-like A2 | chr4:17978675-17979665 REVERSE LENGTH=265
Ghir_A01G016550	Ghir_D01G018110	Symbols: ATHCHIB, PR3, PR-3, CHI-B, B-CHI, HCHIB | basic chitinase | chr3:3962501-3963984 REVERSE LENGTH=335
Ghir_A01G016620	Ghir_D01G018220	Symbols: BSK1 | BR-signaling kinase 1 | chr4:16755325-16758041 REVERSE LENGTH=512
Ghir_A01G016640	Ghir_D01G018240	Symbols: | O-fucosyltransferase family protein | chr1:7115485-7117936 REVERSE LENGTH=564
Ghir_A01G016650	Ghir_D01G018250	Symbols: LYM2 | lysm domain GPI-anchored protein 2 precursor | chr2:7459156-7460648 FORWARD LENGTH=350
Ghir_A01G016670	Ghir_D01G018260	Symbols: FMO1 | flavin-dependent monooxygenase 1 | chr1:6650656-6653053 REVERSE LENGTH=530
Ghir_A01G016680	Ghir_D01G018270	Symbols: LAZ1 | Protein of unknown function (DUF300) | chr4:17967389-17969798 FORWARD LENGTH=485
Ghir_A01G016690	Ghir_D01G018280	Symbols: ATCOQ3, EMB3002, COQ3 | coenzyme Q 3 | chr2:13157409-13159824 REVERSE LENGTH=322
Ghir_A01G016710	Ghir_D01G018290	Symbols: CYCB2;4 | CYCLIN B2;4 | chr1:28628046-28630199 REVERSE LENGTH=431
Ghir_A01G016720	Ghir_D01G018310	Symbols: PUB15 | Plant U-Box 15 | chr5:16928086-16930367 REVERSE LENGTH=660
Ghir_A01G016740	Ghir_D01G018320	Symbols: DSK2 | ubiquitin family protein | chr2:7482133-7485090 REVERSE LENGTH=551
Ghir_A01G016750	Ghir_D01G018330	Symbols: | BEST Arabidopsis thaliana protein match is: Integral membrane protein hemolysin-III homolog (TAIR:AT2G45250.1); Has 65 Blast hits to 65 proteins in 13 species: Archae - 0; Bacteria - 0; Metazoa - 0; Fungi - 2; Plants - 63; Viruses - 0; Other Eukaryotes - 0 (source: NCBI BLink). | chr4:17942034-17942864 FORWARD LENGTH=170
Ghir_A01G016780	Ghir_D01G018350	Symbols: | Plant regulator RWP-RK family protein | chr4:16777657-16780824 REVERSE LENGTH=963
Ghir_A01G016800	Ghir_D01G018360	Symbols: | Patched family protein | chr4:17958324-17966846 REVERSE LENGTH=1297
Ghir_A01G016810	Ghir_D01G018370	Symbols: | Alba DNA/RNA-binding protein | chr1:7005090-7007285 REVERSE LENGTH=315
Ghir_A01G016820	Ghir_D01G018380	Symbols: | Basic-leucine zipper (bZIP) transcription factor family protein | chr5:17738787-17739734 REVERSE LENGTH=315
Ghir_A01G016830	Ghir_D01G018390	Symbols: AtTLP10, TLP10 | tubby like protein 10 | chr1:8864961-8866608 FORWARD LENGTH=445
Ghir_A01G016840	Ghir_D01G018400	Symbols: | nodulin MtN21 /EamA-like transporter family protein | chr1:8857726-8859909 FORWARD LENGTH=355
Ghir_A01G016870	Ghir_D01G018420	Symbols: ENDO 2 | endonuclease 2 | chr1:25596718-25598264 FORWARD LENGTH=290
Ghir_A01G016890	Ghir_D01G018440	Symbols: | unknown protein; LOCATED IN: chloroplast; EXPRESSED IN: 24 plant structures; EXPRESSED DURING: 14 growth stages; BEST Arabidopsis thaliana protein match is: unknown protein (TAIR:AT4G08510.1); Has 5029 Blast hits to 1779 proteins in 339 species: Archae - 2; Bacteria - 1372; Metazoa - 990; Fungi - 933; Plants - 111; Viruses - 28; Other Eukaryotes - 1593 (source: NCBI BLink). | chr1:1402…
Ghir_A01G016910	Ghir_D01G018460	Symbols: RSW4, AESP, ESP | homolog of separase | chr4:12033703-12043572 REVERSE LENGTH=2180
Ghir_A01G016920	Ghir_D01G018470	Symbols: | Protein of unknown function (DUF1644) | chr1:25539410-25540414 REVERSE LENGTH=334
Ghir_A01G016930	Ghir_D01G018480	Symbols: | Ribosomal protein L17 family protein | chr5:25839542-25840775 REVERSE LENGTH=160
Ghir_A01G016940	Ghir_D01G018490	Symbols: | Ribosomal protein L10 family protein | chr1:8854163-8855766 REVERSE LENGTH=235
Ghir_A01G016950	Ghir_D01G018500	Symbols: PYM | partner of Y14-MAGO | chr1:3838777-3839978 FORWARD LENGTH=204
Ghir_A01G016970	Ghir_D01G018520	Symbols: SRp34a, SR34a, At-SR34a | SER/ARG-rich protein 34A | chr3:18332668-18334829 FORWARD LENGTH=300
Ghir_A01G016980	Ghir_D01G018530	Symbols: | Peroxidase superfamily protein | chr4:13189393-13191507 FORWARD LENGTH=371
Ghir_A01G016990	Ghir_D01G018540	Symbols: GATA26 | GATA transcription factor 26 | chr4:9784329-9786644 REVERSE LENGTH=526
Ghir_A01G017000	Ghir_D01G018550	Symbols: SGS3, ATSGS3 | XS domain-containing protein / XS zinc finger domain-containing protein-related | chr5:7943621-7945874 FORWARD LENGTH=625
Ghir_A01G017010	Ghir_D01G018560	Symbols: ARPN | plantacyanin | chr2:826630-827720 REVERSE LENGTH=129
Ghir_A01G017040	Ghir_D01G018570	Symbols: | Plastid-lipid associated protein PAP / fibrillin family protein | chr3:9526904-9528199 FORWARD LENGTH=242
Ghir_A01G017050	Ghir_D01G018580	Symbols: | Plant protein of unknown function (DUF639) | chr1:26855489-26859599 FORWARD LENGTH=824
Ghir_A01G017060	Ghir_D01G018590	Symbols: | GNS1/SUR4 membrane protein family | chr3:1984206-1985042 FORWARD LENGTH=278
Ghir_A01G017070	Ghir_D01G018600	Symbols: ATRBL10, RBL10 | RHOMBOID-like protein 10 | chr1:8867157-8868945 FORWARD LENGTH=343
Ghir_A01G017120	Ghir_D01G018630	Symbols: | YDG/SRA domain-containing protein | chr5:19156731-19157978 FORWARD LENGTH=415
Ghir_A01G017130	Ghir_D01G018640	Symbols: | F-box/RNI-like superfamily protein | chr1:3592875-3594310 REVERSE LENGTH=418
Ghir_A01G017140	Ghir_D01G018650	Symbols: | unknown protein; FUNCTIONS IN: molecular_function unknown; INVOLVED IN: biological_process unknown; LOCATED IN: endomembrane system; EXPRESSED IN: 9 plant structures; EXPRESSED DURING: LP.04 four leaves visible, petal differentiation and expansion stage; Has 11 Blast hits to 11 proteins in 6 species: Archae - 0; Bacteria - 0; Metazoa - 0; Fungi - 0; Plants - 11; Viruses - 0; Other Euka…
Ghir_A01G017150	Ghir_D01G018660	Symbols: | Plant protein of unknown function (DUF828) | chr5:25776026-25777716 FORWARD LENGTH=407
Ghir_A01G017160	Ghir_D01G018670	Symbols: | Major facilitator superfamily protein | chr5:25780511-25783474 FORWARD LENGTH=484
Ghir_A01G017170	Ghir_D01G018680	Symbols: AtPPa6, PPa6 | pyrophosphorylase 6 | chr5:2991331-2993117 REVERSE LENGTH=300
Ghir_A01G017180	Ghir_D01G018690	Symbols: | Ankyrin repeat family protein with DHHC zinc finger domain | chr2:6036974-6040892 FORWARD LENGTH=536
Ghir_A01G017200	Ghir_D01G018710	Symbols: TIN1 | unknown protein; FUNCTIONS IN: molecular_function unknown; INVOLVED IN: biological_process unknown; LOCATED IN: endomembrane system; EXPRESSED IN: 17 plant structures; EXPRESSED DURING: 10 growth stages; Has 35333 Blast hits to 34131 proteins in 2444 species: Archae - 798; Bacteria - 22429; Metazoa - 974; Fungi - 991; Plants - 531; Viruses - 0; Other Eukaryotes - 9610 (source: NCB…
Ghir_A01G017220	Ghir_D01G018730	Symbols: | seryl-tRNA synthetase / serine--tRNA ligase | chr5:9695087-9697154 FORWARD LENGTH=451
Ghir_A01G017230	Ghir_D01G018750	Symbols: LRR XI-23, RLK7 | Leucine-rich receptor-like protein kinase family protein | chr1:3252408-3255428 FORWARD LENGTH=977
Ghir_A01G017260	Ghir_D01G018780	Symbols: | unknown protein; FUNCTIONS IN: molecular_function unknown; INVOLVED IN: biological_process unknown; LOCATED IN: chloroplast thylakoid membrane, Golgi apparatus, plasma membrane, membrane; EXPRESSED IN: 25 plant structures; EXPRESSED DURING: 15 growth stages; BEST Arabidopsis thaliana protein match is: unknown protein (TAIR:AT5G65810.1); Has 64 Blast hits to 64 proteins in 11 species: A…
Ghir_A01G017280	Ghir_D01G018800	Symbols: | D-aminoacid aminotransferase-like PLP-dependent enzymes superfamily protein | chr1:18554641-18556794 REVERSE LENGTH=367
Ghir_A01G017290	Ghir_D01G018810	Symbols: | CAP (Cysteine-rich secretory proteins, Antigen 5, and Pathogenesis-related 1 protein) superfamily protein | chr4:16182813-16183304 FORWARD LENGTH=163
Ghir_A01G017310	Ghir_D01G018840	Symbols: HAK5, ATHAK5 | high affinity K+ transporter 5 | chr4:7797038-7802174 REVERSE LENGTH=785
Ghir_A01G017330	Ghir_D01G018870	Symbols: | unknown protein; FUNCTIONS IN: molecular_function unknown; INVOLVED IN: biological_process unknown; LOCATED IN: cellular_component unknown; EXPRESSED IN: 23 plant structures; EXPRESSED DURING: 13 growth stages; Has 64 Blast hits to 64 proteins in 28 species: Archae - 0; Bacteria - 0; Metazoa - 14; Fungi - 6; Plants - 42; Viruses - 0; Other Eukaryotes - 2 (source: NCBI BLink). | chr1:26…
Ghir_A01G017340	Ghir_D01G018890	Symbols: | Protein of unknown function (DUF1005) | chr3:6840448-6842107 FORWARD LENGTH=491
Ghir_A01G017360	Ghir_D01G018920	Symbols: | tRNA synthetase class II (D, K and N) family protein | chr4:16189285-16193260 REVERSE LENGTH=664
Ghir_A01G017370	Ghir_D01G018930	Symbols: | Protein of unknown function, DUF547 | chr5:26575105-26578315 REVERSE LENGTH=629
Ghir_A01G017380	Ghir_D01G018940	Symbols: PDV2 | plastid division2 | chr2:6984072-6985356 REVERSE LENGTH=307
Ghir_A01G017390	Ghir_D01G018950	Symbols: | Tetratricopeptide repeat (TPR)-like superfamily protein | chr2:6951349-6952845 REVERSE LENGTH=498
Ghir_A01G017400	Ghir_D01G018960	Symbols: | Uncharacterised protein family (UPF0497) | chr3:18889002-18889868 REVERSE LENGTH=154
Ghir_A01G017410	Ghir_D01G018970	Symbols: | RING/U-box superfamily protein | chr3:6524110-6525345 REVERSE LENGTH=411
Ghir_A01G017420	Ghir_D01G018980	Symbols: LACS2, LRD2 | long-chain acyl-CoA synthetase 2 | chr1:18291188-18295641 FORWARD LENGTH=665
Ghir_A01G017440	Ghir_D01G019000	Symbols: | unknown protein; Has 14 Blast hits to 14 proteins in 5 species: Archae - 0; Bacteria - 0; Metazoa - 0; Fungi - 0; Plants - 14; Viruses - 0; Other Eukaryotes - 0 (source: NCBI BLink). | chr2:6947353-6947586 FORWARD LENGTH=77
Ghir_A01G017450	Ghir_D01G019010	Symbols: TOR | target of rapamycin | chr1:18522626-18539619 REVERSE LENGTH=2481
Ghir_A01G017470	Ghir_D01G019030	Symbols: | zinc finger (C2H2 type) family protein | chr4:3764499-3766439 REVERSE LENGTH=387
Ghir_A01G017490	Ghir_D01G019050	Symbols: | TCP family transcription factor | chr1:21512680-21513885 REVERSE LENGTH=401
Ghir_A01G017500	Ghir_D01G019060	Symbols: | Protein of unknown function (DUF803) | chr1:27061754-27064053 FORWARD LENGTH=343
Ghir_A01G017570	Ghir_D01G019110	Symbols: NFU2, ATCNFU2 | NIFU-like protein 2 | chr5:20315464-20317228 FORWARD LENGTH=235
Ghir_A01G017580	Ghir_D01G019120	Symbols: | unknown protein; Has 286 Blast hits to 266 proteins in 81 species: Archae - 2; Bacteria - 25; Metazoa - 90; Fungi - 19; Plants - 78; Viruses - 4; Other Eukaryotes - 68 (source: NCBI BLink). | chr1:21502968-21503822 FORWARD LENGTH=284
Ghir_A01G017600	Ghir_D01G019130	Symbols: | RNA helicase family protein | chr1:21489480-21501775 REVERSE LENGTH=1459
Ghir_A01G017610	Ghir_D01G019150	Symbols: | Protein of unknown function (DUF1682) | chr4:12603848-12606229 REVERSE LENGTH=478
Ghir_A01G017620	Ghir_D01G019140	Symbols: | alpha/beta-Hydrolases superfamily protein | chr5:20319871-20323552 REVERSE LENGTH=537
Ghir_A01G017650	Ghir_D01G019180	Symbols: CMT1, DMT4 | chromomethylase 1 | chr1:30342394-30346831 FORWARD LENGTH=791
Ghir_A01G017660	Ghir_D01G019190	Symbols: | Protein of unknown function (DUF679) | chr3:499360-500019 FORWARD LENGTH=219
Ghir_A01G017670	Ghir_D01G019200	Symbols: | DNA-binding bromodomain-containing protein | chr1:21457755-21461757 REVERSE LENGTH=582
Ghir_A01G017680	Ghir_D01G019210	Symbols: | DNA-binding bromodomain-containing protein | chr1:21457755-21461757 REVERSE LENGTH=582
Ghir_A01G017690	Ghir_D01G019220	Symbols: | Pseudouridine synthase family protein | chr1:3177121-3180336 REVERSE LENGTH=372
Ghir_A01G017700	Ghir_D01G019230	Symbols: BAM1 | Leucine-rich receptor-like protein kinase family protein | chr5:26281826-26284945 FORWARD LENGTH=1003
Ghir_A01G017720	Ghir_D01G019250	Symbols: | unknown protein; BEST Arabidopsis thaliana protein match is: unknown protein (TAIR:AT1G58007.2); Has 93 Blast hits to 93 proteins in 13 species: Archae - 0; Bacteria - 0; Metazoa - 0; Fungi - 0; Plants - 93; Viruses - 0; Other Eukaryotes - 0 (source: NCBI BLink). | chr1:3187817-3188580 FORWARD LENGTH=128
Ghir_A01G017740	Ghir_D01G019270	Symbols: | MAC/Perforin domain-containing protein | chr4:12594856-12597815 FORWARD LENGTH=606
Ghir_A01G017770	Ghir_D01G019310	Symbols: LBD41 | LOB domain-containing protein 41 | chr3:536747-537650 REVERSE LENGTH=263
Ghir_A01G017820	Ghir_D01G019330	Symbols: | FAD/NAD(P)-binding oxidoreductase family protein | chr1:21395254-21398135 FORWARD LENGTH=574
Ghir_A01G017830	Ghir_D01G019390	Symbols: | Glycinamide ribonucleotide (GAR) synthetase | chr1:3192783-3194936 REVERSE LENGTH=532
Ghir_A01G017840	Ghir_D01G019380	Symbols: | Octicosapeptide/Phox/Bem1p family protein | chr5:20306637-20307583 REVERSE LENGTH=288
Ghir_A01G017860	Ghir_D01G019370	Symbols: | B-box type zinc finger protein with CCT domain | chr1:8933939-8935284 REVERSE LENGTH=417
Ghir_A01G017870	Ghir_D01G019360	Symbols: CUT1, POP1, CER6, G2, KCS6 | 3-ketoacyl-CoA synthase 6 | chr1:25712881-25714733 REVERSE LENGTH=497
Ghir_A01G017880	Ghir_D01G019400	Symbols: MYB62, AtMYB62, BW62B, BW62C | myb domain protein 62 | chr1:25603842-25604884 FORWARD LENGTH=286
Ghir_A01G017900	Ghir_D01G019410	Symbols: | GTP-binding family protein | chr1:11037755-11039977 REVERSE LENGTH=437
Ghir_A01G017930	Ghir_D01G019450	Symbols: TPPD | Haloacid dehalogenase-like hydrolase (HAD) superfamily protein | chr1:13363200-13364965 REVERSE LENGTH=369
Ghir_A01G017950	Ghir_D01G019480	Symbols: | Glycosyl hydrolase family protein | chr1:29349796-29352868 REVERSE LENGTH=767
Ghir_A01G017960	Ghir_D01G019460	Symbols: | Calcineurin-like metallo-phosphoesterase superfamily protein | chr1:20053339-20056271 REVERSE LENGTH=528
Ghir_A01G017990	Ghir_D01G020110	Symbols: ACC1, AT-ACC1, EMB22, GK, PAS3 | acetyl-CoA carboxylase 1 | chr1:13534196-13543773 FORWARD LENGTH=2254
Ghir_A01G018000	Ghir_D01G020100	Symbols: | Glycosyl hydrolase family protein | chr5:7107609-7110775 REVERSE LENGTH=624
Ghir_A01G018010	Ghir_D01G020090	Symbols: | Heavy metal transport/detoxification superfamily protein | chr4:5455123-5455975 REVERSE LENGTH=150
Ghir_A01G018020	Ghir_D01G020080	Symbols: | electron carriers;protein disulfide oxidoreductases | chr4:5444345-5446825 FORWARD LENGTH=637
Ghir_A01G018030	Ghir_D01G020070	Symbols: | bZIP transcription factor family protein | chr1:29298959-29300607 FORWARD LENGTH=368
Ghir_A01G018040	Ghir_D01G020060	Symbols: | Chaperone DnaJ-domain superfamily protein | chr1:29301184-29302467 FORWARD LENGTH=271
Ghir_A01G018050	Ghir_D01G020050	Symbols: ATCOAB, COAB | 4-phospho-panto-thenoylcysteine synthetase | chr1:4198870-4200633 FORWARD LENGTH=317
Ghir_A01G018060	Ghir_D01G020040	Symbols: | Translation initiation factor IF2/IF5 | chr1:13898706-13900025 REVERSE LENGTH=439
Ghir_A01G018070	Ghir_D01G020030	Symbols: | PHD finger family protein | chr1:29253800-29260190 FORWARD LENGTH=1375
Ghir_A01G018090	Ghir_D01G020010	Symbols: | unknown protein; LOCATED IN: chloroplast; EXPRESSED IN: 24 plant structures; EXPRESSED DURING: 14 growth stages; BEST Arabidopsis thaliana protein match is: unknown protein (TAIR:AT4G08510.1); Has 5029 Blast hits to 1779 proteins in 339 species: Archae - 2; Bacteria - 1372; Metazoa - 990; Fungi - 933; Plants - 111; Viruses - 28; Other Eukaryotes - 1593 (source: NCBI BLink). | chr1:1402…
Ghir_A01G018110	Ghir_D01G020000	Symbols: NIA2, B29, NIA2-1, CHL3, NR, NR2, ATNR2 | nitrate reductase 2 | chr1:14158617-14161652 FORWARD LENGTH=917
Ghir_A01G018140	Ghir_D01G019960	Symbols: | Peptidase M20/M25/M40 family protein | chr1:16926351-16928354 FORWARD LENGTH=438
Ghir_A01G018150	Ghir_D01G019970	Nohits
Ghir_A01G018160	Ghir_D01G019950	Symbols: | nodulin MtN21 /EamA-like transporter family protein | chr4:5245024-5248153 FORWARD LENGTH=373
Ghir_A01G018180	Ghir_D01G019920	Symbols: | Photosystem II reaction center PsbP family protein | chr1:28684618-28686109 FORWARD LENGTH=247
Ghir_A01G018190	Ghir_D01G019910	Symbols: LYM1 | lysm domain GPI-anchored protein 1 precursor | chr1:7680689-7682526 FORWARD LENGTH=416
Ghir_A01G018200	Ghir_D01G019900	Symbols: | ARM repeat superfamily protein | chr1:29152890-29162156 REVERSE LENGTH=1424
Ghir_A01G018210	Ghir_D01G019890	Symbols: | unknown protein; CONTAINS InterPro DOMAIN/s: Protein of unknown function DUF740 (InterPro:IPR008004); BEST Arabidopsis thaliana protein match is: unknown protein (TAIR:AT1G44608.1); Has 49 Blast hits to 49 proteins in 12 species: Archae - 0; Bacteria - 0; Metazoa - 0; Fungi - 0; Plants - 49; Viruses - 0; Other Eukaryotes - 0 (source: NCBI BLink). | chr1:7661429-7662521 REVERSE LENGTH=2…
Ghir_A01G018230	Ghir_D01G019870	Symbols: NPQ4, PSBS | Chlorophyll A-B binding family protein | chr1:16871768-16873194 FORWARD LENGTH=265
Ghir_A01G018240	Ghir_D01G019860	Symbols: | Acyl-CoA N-acyltransferases (NAT) superfamily protein | chr1:7651843-7652249 REVERSE LENGTH=111
Ghir_A01G018260	Ghir_D01G019850	Symbols: ATOMT1, OMT1 | O-methyltransferase 1 | chr5:21982075-21984167 FORWARD LENGTH=363
Ghir_A01G018270	Ghir_D01G019840	Symbols: GONST3 | golgi nucleotide sugar transporter 3 | chr1:28635188-28636306 REVERSE LENGTH=372
Ghir_A01G018280	Ghir_D01G019830	Symbols: ATPDIL1-2, PDI6, ATPDI6, PDIL1-2 | PDI-like 1-2 | chr1:29126742-29129433 FORWARD LENGTH=508
Ghir_A01G018290	Ghir_D01G019820	Symbols: | FAD-dependent oxidoreductase family protein | chr3:21044317-21046177 FORWARD LENGTH=483
Ghir_A01G018300	Ghir_D01G019810	Symbols: | S-adenosyl-L-methionine-dependent methyltransferases superfamily protein | chr5:17989867-17991519 FORWARD LENGTH=333
Ghir_A01G018310	Ghir_D01G019800	Symbols: ADH1, ADH, ATADH, ATADH1 | alcohol dehydrogenase 1 | chr1:28975509-28977216 FORWARD LENGTH=379
Ghir_A01G018350	Ghir_D01G019760	Symbols: AAP3, ATAAP3 | amino acid permease 3 | chr1:29075201-29077252 REVERSE LENGTH=476
Ghir_A01G018380	Ghir_D01G019730	Symbols: SINAT2 | seven in absentia of Arabidopsis 2 | chr3:21489612-21491085 FORWARD LENGTH=308
Ghir_A01G018390	Ghir_D01G019720	Nohits
Ghir_A01G018400	Ghir_D01G019710	Symbols: TBR | Plant protein of unknown function (DUF828) | chr5:2063638-2065810 FORWARD LENGTH=608
Ghir_A01G018460	Ghir_D01G019690	Symbols: | Concanavalin A-like lectin protein kinase family protein | chr5:2084094-2086052 FORWARD LENGTH=652
Ghir_A01G018470	Ghir_D01G019680	Symbols: | Concanavalin A-like lectin protein kinase family protein | chr5:2084094-2086052 FORWARD LENGTH=652
Ghir_A01G018480	Ghir_D01G019670	Symbols: | Cation efflux family protein | chr3:3854741-3857270 REVERSE LENGTH=393
Ghir_A01G018490	Ghir_D01G019660	Symbols: | unknown protein; Has 27 Blast hits to 27 proteins in 11 species: Archae - 0; Bacteria - 0; Metazoa - 0; Fungi - 0; Plants - 25; Viruses - 0; Other Eukaryotes - 2 (source: NCBI BLink). | chr2:17562234-17562732 REVERSE LENGTH=137
Ghir_A01G018530	Ghir_D01G019630	Symbols: LEA4-5 | Late Embryogenesis Abundant 4-5 | chr5:2089754-2090313 REVERSE LENGTH=158
Ghir_A01G018550	Ghir_D01G019610	Symbols: | Rhodanese/Cell cycle control phosphatase superfamily protein | chr2:17592105-17593305 FORWARD LENGTH=234
Ghir_A01G018560	Ghir_D01G019600	Symbols: ATOEP16-3, OEP16-3 | Mitochondrial import inner membrane translocase subunit Tim17/Tim22/Tim23 family protein | chr2:17590600-17591591 FORWARD LENGTH=173
Ghir_A01G018570	Ghir_D01G019590	Symbols: | unknown protein; BEST Arabidopsis thaliana protein match is: unknown protein (TAIR:AT2G42190.1); Has 1519 Blast hits to 1241 proteins in 182 species: Archae - 0; Bacteria - 60; Metazoa - 576; Fungi - 133; Plants - 127; Viruses - 30; Other Eukaryotes - 593 (source: NCBI BLink). | chr3:21447250-21447675 REVERSE LENGTH=141
Ghir_A01G018610	Ghir_D01G019540	Symbols: CRD1, CHL27, ACSF | dicarboxylate diiron protein, putative (Crd1) | chr3:21076594-21078269 FORWARD LENGTH=409
Ghir_A01G018620	Ghir_D01G019530	Symbols: ASD1, ARAF1, ARAF, ATASD1 | alpha-L-arabinofuranosidase 1 | chr3:3361031-3364573 REVERSE LENGTH=678
Ghir_A01G018630	Ghir_D01G019520	Symbols: PPR596 | PENTATRICOPEPTIDE REPEAT 596 | chr1:30181265-30183331 FORWARD LENGTH=596
Ghir_A01G018660	Ghir_D01G019500	Symbols: | P-loop containing nucleoside triphosphate hydrolases superfamily protein | chr2:17374118-17376177 FORWARD LENGTH=386
Ghir_A01G018670	Ghir_D01G019490	Nohits
Ghir_A01G018680	Ghir_D01G020120	Symbols: | VQ motif-containing protein | chr3:21060044-21060781 FORWARD LENGTH=245
Ghir_A01G018710	Ghir_D01G020150	Symbols: GLU1, GLS1, GLUS, FD-GOGAT | glutamate synthase 1 | chr5:1130031-1138186 FORWARD LENGTH=1648
Ghir_A01G018740	Ghir_D01G020170	Nohits
Ghir_A01G018750	Ghir_D01G020180	Symbols: | Calcium-binding EF-hand family protein | chr2:17262085-17262735 REVERSE LENGTH=216
Ghir_A01G018760	Ghir_D01G020190	Nohits
Ghir_A01G018790	Ghir_D01G020220	Symbols: ATSFGH, SFGH | S-formylglutathione hydrolase | chr2:17323656-17325430 REVERSE LENGTH=284
Ghir_A01G018810	Ghir_D01G020240	Symbols: | unknown protein; BEST Arabidopsis thaliana protein match is: unknown protein (TAIR:AT3G02370.2); Has 122 Blast hits to 122 proteins in 54 species: Archae - 0; Bacteria - 0; Metazoa - 74; Fungi - 4; Plants - 41; Viruses - 0; Other Eukaryotes - 3 (source: NCBI BLink). | chr3:21225571-21226621 FORWARD LENGTH=254
Ghir_A01G018820	Ghir_D01G020250	Symbols: UGT74D1 | UDP-glucosyl transferase 74D1 | chr2:13497312-13499870 FORWARD LENGTH=456
Ghir_A01G018830	Ghir_D01G020270	Symbols: SSL2 | strictosidine synthase-like 2 | chr2:17210599-17212904 REVERSE LENGTH=376
Ghir_A01G018840	Ghir_D01G020280	Symbols: | Tubulin binding cofactor C domain-containing protein | chr3:21438271-21441695 FORWARD LENGTH=609
Ghir_A01G018850	Ghir_D01G020290	Symbols: TGA10, bZIP65 | bZIP transcription factor family protein | chr5:2120911-2126217 FORWARD LENGTH=460
Ghir_A01G018860	Ghir_D01G020300	Symbols: | Ribosomal protein L6 family protein | chr1:27847256-27848680 REVERSE LENGTH=233
Ghir_A01G018870	Ghir_D01G020310	Symbols: | unknown protein; CONTAINS InterPro DOMAIN/s: Protein of unknown function DUF2048 (InterPro:IPR019149); Has 421 Blast hits to 334 proteins in 155 species: Archae - 2; Bacteria - 147; Metazoa - 215; Fungi - 0; Plants - 43; Viruses - 0; Other Eukaryotes - 14 (source: NCBI BLink). | chr3:3876688-3878621 REVERSE LENGTH=363
Ghir_A01G018880	Ghir_D01G020320	Symbols: CYP93D1 | cytochrome P450, family 93, subfamily D, polypeptide 1 | chr5:2136160-2137925 REVERSE LENGTH=507
Ghir_A01G018900	Ghir_D01G020340	Symbols: CYP712A1 | cytochrome P450, family 712, subfamily A, polypeptide 1 | chr2:17600075-17601709 REVERSE LENGTH=514
Ghir_A01G018910	Ghir_D01G020350	Symbols: | basic helix-loop-helix (bHLH) DNA-binding superfamily protein | chr2:17611428-17613163 REVERSE LENGTH=359
Ghir_A01G018920	Ghir_D01G020360	Symbols: | Leucine-rich repeat protein kinase family protein | chr3:21419778-21422320 FORWARD LENGTH=662
Ghir_A01G018940	Ghir_D01G020380	Symbols: | A20/AN1-like zinc finger family protein | chr1:18985690-18986211 FORWARD LENGTH=173
Ghir_A01G018950	Ghir_D01G020390	Symbols: | Chaperone DnaJ-domain superfamily protein | chr3:3881021-3882655 FORWARD LENGTH=262
Ghir_A01G018960	Ghir_D01G020400	Symbols: ATNEK5, NEK5 | NIMA-related kinase 5 | chr3:7306147-7308434 FORWARD LENGTH=427
Ghir_A01G018990	Ghir_D01G020440	Symbols: | Peptidase S41 family protein | chr3:21381054-21383629 FORWARD LENGTH=519
Ghir_A01G019000	Ghir_D01G020450	Symbols: | Transducin/WD40 repeat-like superfamily protein | chr3:6212743-6214567 REVERSE LENGTH=305
Ghir_A01G019010	Ghir_D01G020460	Symbols: LPAT2 | lysophosphatidyl acyltransferase 2 | chr3:21349751-21352839 FORWARD LENGTH=389
Ghir_A01G019020	Ghir_D01G020470	Symbols: | ARM repeat superfamily protein | chr3:21312598-21320105 FORWARD LENGTH=1096
Ghir_A01G019030	Ghir_D01G020490	Symbols: | MATE efflux family protein | chr1:19032021-19034681 FORWARD LENGTH=515
Ghir_A01G019040	Ghir_D01G020510	Symbols: | zinc finger (C2H2 type, AN1-like) family protein | chr2:17458020-17459414 REVERSE LENGTH=279
Ghir_A01G019050	Ghir_D01G020520	Symbols: | Uncharacterized protein | chr2:17450431-17456453 REVERSE LENGTH=1025
Ghir_A01G019060	Ghir_D01G020530	Symbols: | Protein of unknown function (DUF1138) | chr1:74105-74443 REVERSE LENGTH=83
Ghir_A01G019070	Ghir_D01G020540	Symbols: VLN2, ATVLN2 | villin 2 | chr2:17410962-17416878 REVERSE LENGTH=976
Ghir_A01G019080	Ghir_D01G020550	Symbols: | Homeodomain-like superfamily protein | chr3:3369814-3370821 FORWARD LENGTH=335
Ghir_A01G019090	Ghir_D01G020560	Symbols: CYP98A3 | cytochrome P450, family 98, subfamily A, polypeptide 3 | chr2:17058291-17060532 REVERSE LENGTH=508
Ghir_A01G019100	Ghir_D01G020570	Symbols: | unknown protein; INVOLVED IN: biological_process unknown; LOCATED IN: chloroplast; EXPRESSED IN: 19 plant structures; EXPRESSED DURING: 10 growth stages; CONTAINS InterPro DOMAIN/s: Protein of unknown function DUF309 (InterPro:IPR005500); Has 349 Blast hits to 349 proteins in 112 species: Archae - 2; Bacteria - 189; Metazoa - 0; Fungi - 0; Plants - 31; Viruses - 0; Other Eukaryotes - 1…
Ghir_A01G019110	Ghir_D01G020580	Symbols: | NagB/RpiA/CoA transferase-like superfamily protein | chr1:28803033-28804703 REVERSE LENGTH=354
Ghir_A01G019120	Ghir_D01G020590	Symbols: | INVOLVED IN: 10-formyltetrahydrofolate biosynthetic process, folic acid and derivative biosynthetic process; EXPRESSED IN: 24 plant structures; EXPRESSED DURING: 15 growth stages; CONTAINS InterPro DOMAIN/s: Serine hydrolase (InterPro:IPR005645); BEST Arabidopsis thaliana protein match is: alpha/beta-Hydrolases superfamily protein (TAIR:AT5G65400.1); Has 30201 Blast hits to 17322 prote…
Ghir_A01G019130	Ghir_D01G020600	Symbols: emb1075 | Pyridoxal phosphate (PLP)-dependent transferases superfamily protein | chr1:16486534-16488298 REVERSE LENGTH=482
Ghir_A01G019150	Ghir_D01G020620	Symbols: | Duplicated homeodomain-like superfamily protein | chr1:28865594-28867931 FORWARD LENGTH=603
Ghir_A01G019170	Ghir_D01G020630	Symbols: | Ribosome recycling factor | chr3:286020-287543 FORWARD LENGTH=267
Ghir_A01G019180	Ghir_D01G020640	Symbols: | Translation protein SH3-like family protein | chr1:3106549-3107606 FORWARD LENGTH=164
Ghir_A01G019190	Ghir_D01G020650	Symbols: | DNAse I-like superfamily protein | chr3:21650880-21653896 REVERSE LENGTH=602
Ghir_A01G019200	Ghir_D01G020660	Symbols: | P-loop containing nucleoside triphosphate hydrolases superfamily protein | chr2:17705382-17708744 FORWARD LENGTH=633
Ghir_A01G019210	Ghir_D01G020670	Symbols: PP2A-4 | protein phosphatase 2A-4 | chr3:21635503-21638911 REVERSE LENGTH=313
Ghir_A01G019220	Ghir_D01G020680	Symbols: | Calcium-binding EF-hand family protein | chr2:18309285-18309713 FORWARD LENGTH=142
Ghir_A01G019240	Ghir_D01G020710	Symbols: UBP12 | ubiquitin-specific protease 12 | chr5:2019545-2027834 REVERSE LENGTH=1116
Ghir_A01G019260	Ghir_D01G020740	Symbols: | Sterile alpha motif (SAM) domain-containing protein | chr3:3756026-3757609 FORWARD LENGTH=527
Ghir_A01G019270	Ghir_D01G020750	Symbols: ANT1 | aromatic and neutral transporter 1 | chr3:3758523-3760103 FORWARD LENGTH=432
Ghir_A01G019280	Ghir_D01G020760	Symbols: | Protein of unknown function, DUF593 | chr5:2003678-2005543 REVERSE LENGTH=518
Ghir_A01G019290	Ghir_D01G020770	Symbols: | unknown protein; FUNCTIONS IN: molecular_function unknown; INVOLVED IN: biological_process unknown; LOCATED IN: cellular_component unknown; EXPRESSED IN: 24 plant structures; EXPRESSED DURING: 15 growth stages. | chr3:20264833-20268416 REVERSE LENGTH=590
Ghir_A01G019300	Ghir_D01G020780	Symbols: | VQ motif-containing protein | chr1:25661721-25662179 REVERSE LENGTH=152
Ghir_A01G019310	Ghir_D01G020790	Symbols: | ABC-2 type transporter family protein | chr5:1990060-1994605 REVERSE LENGTH=751
Ghir_A01G019320	Ghir_D01G020800	Symbols: | unknown protein; FUNCTIONS IN: molecular_function unknown; INVOLVED IN: biological_process unknown; LOCATED IN: chloroplast; EXPRESSED IN: 24 plant structures; EXPRESSED DURING: 15 growth stages; BEST Arabidopsis thaliana protein match is: unknown protein (TAIR:AT5G06380.1); Has 84 Blast hits to 84 proteins in 12 species: Archae - 0; Bacteria - 0; Metazoa - 0; Fungi - 0; Plants - 84; V…
Ghir_A01G019330	Ghir_D01G020810	Symbols: | TPX2 (targeting protein for Xklp2) protein family | chr2:15063204-15065259 REVERSE LENGTH=432
Ghir_A01G019340	Ghir_D01G020820	Symbols: | unknown protein; FUNCTIONS IN: molecular_function unknown; INVOLVED IN: biological_process unknown; LOCATED IN: nucleus; EXPRESSED IN: 20 plant structures; EXPRESSED DURING: 13 growth stages; Has 32 Blast hits to 32 proteins in 12 species: Archae - 0; Bacteria - 0; Metazoa - 0; Fungi - 0; Plants - 32; Viruses - 0; Other Eukaryotes - 0 (source: NCBI BLink). | chr2:15070203-15071540 REVE…
Ghir_A01G019350	Ghir_D01G020830	Symbols: | DNAJ heat shock N-terminal domain-containing protein | chr5:1959719-1961132 REVERSE LENGTH=252
Ghir_A01G019360	Ghir_D01G020840	Symbols: | Ribosomal protein L22p/L17e family protein | chr4:14029294-14030926 REVERSE LENGTH=271
Ghir_A01G019370	Ghir_D01G020870	Symbols: | unknown protein; FUNCTIONS IN: molecular_function unknown; INVOLVED IN: biological_process unknown; LOCATED IN: cellular_component unknown; EXPRESSED IN: 23 plant structures; EXPRESSED DURING: 14 growth stages; BEST Arabidopsis thaliana protein match is: unknown protein (TAIR:AT5G04860.1); Has 84 Blast hits to 73 proteins in 13 species: Archae - 0; Bacteria - 0; Metazoa - 0; Fungi - 0;…
Ghir_A01G019390	Ghir_D01G020890	Nohits
Ghir_A01G019400	Ghir_D01G020900	Symbols: NF-YA10 | nuclear factor Y, subunit A10 | chr5:1985439-1986591 FORWARD LENGTH=269
Ghir_A01G019410	Ghir_D01G020910	Symbols: | Leucine-rich repeat protein kinase family protein | chr1:27954299-27957911 FORWARD LENGTH=1106
Ghir_A01G019470	Ghir_D01G020950	Symbols: BLH1, EDA29 | BEL1-like homeodomain 1 | chr2:15089171-15091699 REVERSE LENGTH=680
Ghir_A01G019480	Ghir_D01G020960	Symbols: DGD1 | UDP-Glycosyltransferase superfamily protein | chr3:3681090-3684495 REVERSE LENGTH=808
Ghir_A01G019500	Ghir_D01G020980	Symbols: | Leucine-rich repeat protein kinase family protein | chr2:357664-360681 REVERSE LENGTH=943
Ghir_A01G019510	Ghir_D01G020990	Symbols: | CONTAINS InterPro DOMAIN/s: Mediator complex subunit Med27 (InterPro:IPR021627); Has 112 Blast hits to 112 proteins in 38 species: Archae - 0; Bacteria - 0; Metazoa - 79; Fungi - 0; Plants - 23; Viruses - 0; Other Eukaryotes - 10 (source: NCBI BLink). | chr3:2819278-2821096 FORWARD LENGTH=402
Ghir_A01G019520	Ghir_D01G021000	Symbols: ATNUDX27, NUDX27 | nudix hydrolase homolog 27 | chr5:1936467-1937911 FORWARD LENGTH=227
Ghir_A01G019530	Ghir_D01G021010	Nohits
Ghir_A01G019560	Ghir_D01G021030	Symbols: NHL1 | NDR1/HIN1-like 1 | chr3:3679031-3679660 REVERSE LENGTH=209
Ghir_A01G019600	Ghir_D01G021070	Symbols: HVA22J | HVA22-like protein J | chr2:15123424-15125140 REVERSE LENGTH=258
Ghir_A01G019610	Ghir_D01G021080	Symbols: | unknown protein; BEST Arabidopsis thaliana protein match is: unknown protein (TAIR:AT3G52520.1); Has 1807 Blast hits to 1807 proteins in 277 species: Archae - 0; Bacteria - 0; Metazoa - 736; Fungi - 347; Plants - 385; Viruses - 0; Other Eukaryotes - 339 (source: NCBI BLink). | chr5:1918379-1918849 REVERSE LENGTH=156
Ghir_A01G019620	Ghir_D01G021090	Symbols: | Ovate family protein | chr2:15127265-15127816 FORWARD LENGTH=183
Ghir_A01G019630	Ghir_D01G021120	Symbols: ATOFP13, OFP13 | ovate family protein 13 | chr5:1399685-1400467 FORWARD LENGTH=260
Ghir_A01G019640	Ghir_D11G035220	Symbols: MMZ3, UEV1C | MMS ZWEI homologue 3 | chr2:15143012-15143998 REVERSE LENGTH=146
Ghir_A01G019650	Ghir_D01G021110	Symbols: | unknown protein; FUNCTIONS IN: molecular_function unknown; INVOLVED IN: biological_process unknown; LOCATED IN: chloroplast; EXPRESSED IN: 21 plant structures; EXPRESSED DURING: 11 growth stages; BEST Arabidopsis thaliana protein match is: unknown protein (TAIR:AT3G11600.1); Has 1807 Blast hits to 1807 proteins in 277 species: Archae - 0; Bacteria - 0; Metazoa - 736; Fungi - 347; Plant…
Ghir_A01G019670	Ghir_D01G021130	Symbols: ABA2, SIS4, GIN1, SDR1, ISI4, SRE1, ATABA2, ATSDR1 | NAD(P)-binding Rossmann-fold superfamily protein | chr1:19489997-19491527 REVERSE LENGTH=285
Ghir_A01G019720	Ghir_D01G021170	Symbols: | NAD(P)-binding Rossmann-fold superfamily protein | chr2:19350970-19352059 REVERSE LENGTH=257
Ghir_A01G019740	Ghir_D01G021190	Symbols: | alpha/beta-Hydrolases superfamily protein | chr2:10334622-10336927 FORWARD LENGTH=494
Ghir_A01G019770	Ghir_D01G021220	Symbols: | Cyclophilin-like peptidyl-prolyl cis-trans isomerase family protein | chr2:15166863-15168259 FORWARD LENGTH=164
Ghir_A01G019780	Ghir_D01G021230	Symbols: SPY | Tetratricopeptide repeat (TPR)-like superfamily protein | chr3:3632842-3637547 FORWARD LENGTH=914
Ghir_A01G019790	Ghir_D01G021240	Symbols: anac090, NAC090 | NAC domain containing protein 90 | chr5:7408924-7410038 REVERSE LENGTH=235
Ghir_A01G019810	Ghir_D01G021270	Symbols: AtcwINV2, CWINV2 | cell wall invertase 2 | chr3:19507080-19509273 REVERSE LENGTH=590
Ghir_A01G019830	Ghir_D01G021300	Symbols: | P-loop containing nucleoside triphosphate hydrolases superfamily protein | chr2:15180078-15185189 REVERSE LENGTH=1040
Ghir_A01G019840	Ghir_D01G021310	Symbols: SNRNP-G | probable small nuclear ribonucleoprotein G | chr2:10182353-10183026 FORWARD LENGTH=80
Ghir_A01G019850	Ghir_D01G021320	Symbols: | Rho GTPase activating protein with PAK-box/P21-Rho-binding domain | chr5:7423050-7425335 REVERSE LENGTH=466
Ghir_A01G019860	Ghir_D01G021330	Symbols: | 4'-phosphopantetheinyl transferase superfamily | chr3:3610261-3612094 REVERSE LENGTH=300
Ghir_A01G019880	Ghir_D01G021340	Symbols: SNL1 | SIN3-like 1 | chr3:106730-113197 FORWARD LENGTH=1372
Ghir_A01G019890	Ghir_D01G021360	Symbols: | F-box family protein | chr1:21404578-21405636 REVERSE LENGTH=352
Ghir_A01G019900	Ghir_D01G021390	Symbols: | unknown protein; BEST Arabidopsis thaliana protein match is: unknown protein (TAIR:AT3G52710.1); Has 74 Blast hits to 74 proteins in 10 species: Archae - 0; Bacteria - 0; Metazoa - 0; Fungi - 0; Plants - 74; Viruses - 0; Other Eukaryotes - 0 (source: NCBI BLink). | chr2:15192556-15193347 FORWARD LENGTH=263
Ghir_A01G019910	Ghir_D01G021400	Symbols: | Thioredoxin family protein | chr5:1038674-1041453 REVERSE LENGTH=339
Ghir_A01G019930	Ghir_D01G021430	Symbols: | Iron-sulphur cluster biosynthesis family protein | chr5:1052728-1054041 FORWARD LENGTH=158
Ghir_A01G019940	Ghir_D01G021440	Symbols: | ubiquinol-cytochrome C reductase UQCRX/QCR9-like family protein | chr3:19543146-19544167 REVERSE LENGTH=72
Ghir_A01G019950	Ghir_D01G021460	Symbols: emb1345 | Transducin/WD40 repeat-like superfamily protein | chr2:11102400-11105127 FORWARD LENGTH=352
Ghir_A01G019960	Ghir_D01G021450	Symbols: | unknown protein; BEST Arabidopsis thaliana protein match is: unknown protein (TAIR:AT3G44450.1); Has 65 Blast hits to 65 proteins in 13 species: Archae - 0; Bacteria - 0; Metazoa - 0; Fungi - 0; Plants - 65; Viruses - 0; Other Eukaryotes - 0 (source: NCBI BLink). | chr3:19546446-19546868 REVERSE LENGTH=140
Ghir_A01G020000	Ghir_D01G021510	Symbols: | Integral membrane Yip1 family protein | chr3:19553932-19554705 REVERSE LENGTH=257
Ghir_A01G020010	Ghir_D04G011040	Symbols: ATPAP22, PAP22 | purple acid phosphatase 22 | chr3:19574236-19576938 REVERSE LENGTH=434
Ghir_A01G020020	Ghir_D01G021520	Symbols: | A20/AN1-like zinc finger family protein | chr2:15229388-15229873 FORWARD LENGTH=161
Ghir_A01G020060	Ghir_D01G021580	Symbols: | 60S acidic ribosomal protein family | chr2:11816929-11817670 FORWARD LENGTH=115
Ghir_A01G020070	Ghir_D01G021590	Symbols: ATMDAR1, MDAR1 | monodehydroascorbate reductase 1 | chr3:19601477-19604366 REVERSE LENGTH=466
Ghir_A01G020080	Ghir_D01G021600	Symbols: SBE2.2 | starch branching enzyme 2.2 | chr5:931924-937470 FORWARD LENGTH=805
Ghir_A01G020090	Ghir_D01G021610	Symbols: | Family of unknown function (DUF662) | chr2:15279041-15280270 FORWARD LENGTH=195
Ghir_A01G020100	Ghir_D01G021620	Symbols: | unknown protein; BEST Arabidopsis thaliana protein match is: unknown protein (TAIR:AT2G36420.1); Has 700 Blast hits to 624 proteins in 104 species: Archae - 0; Bacteria - 18; Metazoa - 333; Fungi - 60; Plants - 73; Viruses - 24; Other Eukaryotes - 192 (source: NCBI BLink). | chr5:947311-949898 FORWARD LENGTH=516
Ghir_A01G020130	Ghir_D01G021660	Symbols: PTL | Duplicated homeodomain-like superfamily protein | chr5:957858-960760 FORWARD LENGTH=591
Ghir_A01G020140	Ghir_D01G021670	Symbols: | Aldolase superfamily protein | chr2:15296929-15298387 REVERSE LENGTH=358
Ghir_A01G020150	Ghir_D01G021680	Symbols: | Plant protein of unknown function (DUF868) | chr2:11833089-11834051 REVERSE LENGTH=320
Ghir_A01G020160	Ghir_D01G021700	Symbols: PSK1, ATPSK3, PSK3 | PHYTOSULFOKINE 3 PRECURSOR | chr3:16291388-16292118 REVERSE LENGTH=81
Ghir_A01G020190	Ghir_D01G021720	Symbols: HD2C, HDT3 | histone deacetylase 2C | chr5:981994-983961 FORWARD LENGTH=294
Ghir_A01G020210	Ghir_D01G021750	Symbols: | pentatricopeptide (PPR) repeat-containing protein | chr5:3911388-3913838 FORWARD LENGTH=816
Ghir_A01G020220	Ghir_D01G021760	Symbols: ATCSLA09, CSLA09, ATCSLA9, CSLA9, RAT4 | Nucleotide-diphospho-sugar transferases superfamily protein | chr5:985910-990087 REVERSE LENGTH=533
Ghir_A01G020230	Ghir_D01G021770	Symbols: | Protein of unknown function (DUF668) | chr5:1303757-1305556 REVERSE LENGTH=599
Ghir_A01G020240	Ghir_D01G021780	Symbols: | Leucine-rich repeat protein kinase family protein | chr2:15335583-15337725 FORWARD LENGTH=672
Ghir_A01G020250	Ghir_D01G021790	Symbols: | Pyruvate kinase family protein | chr3:19649046-19652237 FORWARD LENGTH=527
Ghir_A01G020270	Ghir_D01G021800	Symbols: | sequence-specific DNA binding transcription factors | chr3:3096580-3097875 REVERSE LENGTH=431
Ghir_A01G020310	Ghir_D01G021830	Symbols: ATHB51, LMI1, HB51 | homeobox 51 | chr5:1004985-1006373 FORWARD LENGTH=235
Ghir_A01G020330	Ghir_D01G021840	Symbols: SRPK4 | ser/arg-rich protein kinase 4 | chr3:19662412-19664362 FORWARD LENGTH=529
Ghir_A01G020350	Ghir_D01G021870	Symbols: | Exostosin family protein | chr5:1007554-1010373 REVERSE LENGTH=518
Ghir_A01G020370	Ghir_D01G021890	Symbols: ADSS | adenylosuccinate synthase | chr3:21334519-21336603 REVERSE LENGTH=490
Ghir_A01G020380	Ghir_D01G021900	Symbols: UGE5 | UDP-D-glucose/UDP-D-galactose 4-epimerase 5 | chr4:6716083-6718472 REVERSE LENGTH=351
Ghir_A01G020400	Ghir_D01G021910	Symbols: UPL7 | ubiquitin-protein ligase 7 | chr3:19679273-19684453 FORWARD LENGTH=1142
Ghir_A01G020410	Ghir_D01G021920	Symbols: | GDSL-like Lipase/Acylhydrolase family protein | chr5:1013939-1015345 REVERSE LENGTH=353
Ghir_A01G020420	Ghir_D01G021930	Symbols: | FKBP-like peptidyl-prolyl cis-trans isomerase family protein | chr3:3102291-3103801 FORWARD LENGTH=230
Ghir_A01G020430	Ghir_D01G021940	Symbols: | Eukaryotic aspartyl protease family protein | chr2:15364949-15368016 REVERSE LENGTH=512
Ghir_A01G020450	Ghir_D01G021960	Symbols: | Acyl-CoA N-acyltransferase with RING/FYVE/PHD-type zinc finger domain | chr2:15393447-15399189 FORWARD LENGTH=1007
Ghir_A01G020470	Ghir_D01G021980	Symbols: | Ankyrin repeat family protein | chr3:3032678-3034158 FORWARD LENGTH=206
Ghir_A01G020480	Ghir_D01G021990	Symbols: | C2H2-type zinc finger family protein | chr5:880353-881231 FORWARD LENGTH=292
Ghir_A01G020490	Ghir_D01G022000	Symbols: GAMMA-TIP, TIP1;1, GAMMA-TIP1 | gamma tonoplast intrinsic protein | chr2:15445490-15446336 FORWARD LENGTH=251
Ghir_A01G020510	Ghir_D01G022030	Symbols: | Pectin lyase-like superfamily protein | chr3:19714171-19717537 FORWARD LENGTH=483
Ghir_A01G020520	Ghir_D01G022040	Symbols: ATB' ALPHA | Protein phosphatase 2A regulatory B subunit family protein | chr5:866795-868872 FORWARD LENGTH=495
Ghir_A01G020530	Ghir_D01G022050	Symbols: | ACT-like superfamily protein | chr2:15451834-15453550 REVERSE LENGTH=410
Ghir_A01G020540	Ghir_D01G022060	Symbols: | unknown protein; FUNCTIONS IN: molecular_function unknown; LOCATED IN: chloroplast; EXPRESSED IN: 22 plant structures; EXPRESSED DURING: 13 growth stages; Has 172 Blast hits to 172 proteins in 58 species: Archae - 0; Bacteria - 116; Metazoa - 0; Fungi - 0; Plants - 32; Viruses - 0; Other Eukaryotes - 24 (source: NCBI BLink). | chr2:15482167-15483676 REVERSE LENGTH=256
Ghir_A01G020550	Ghir_D01G022070	Symbols: | 5'-AMP-activated protein kinase-related | chr5:845641-848705 FORWARD LENGTH=598
Ghir_A01G020580	Ghir_D01G022100	Symbols: | zinc finger (C2H2 type) family protein | chr2:15510002-15511347 REVERSE LENGTH=198
Ghir_A01G020590	Ghir_D01G022110	Symbols: DPB, ATDPB | Transcription factor DP | chr5:842842-845200 FORWARD LENGTH=385
Ghir_A01G020640	Ghir_D01G022150	Nohits
Ghir_A01G020650	Ghir_D01G022180	Symbols: TKI1 | TSL-kinase interacting protein 1 | chr2:15523552-15527245 FORWARD LENGTH=744
Ghir_A01G020660	Ghir_D01G022190	Symbols: TRFL8 | TRF-like 8 | chr2:15550042-15551957 FORWARD LENGTH=410
Ghir_A01G020690	Ghir_D01G022200	Symbols: | unknown protein; Has 9 Blast hits to 9 proteins in 4 species: Archae - 0; Bacteria - 0; Metazoa - 0; Fungi - 0; Plants - 9; Viruses - 0; Other Eukaryotes - 0 (source: NCBI BLink). | chr3:19733838-19734695 REVERSE LENGTH=114
Ghir_A01G020700	Ghir_D01G022230	Symbols: ATCNGC15, CNGC15 | cyclic nucleotide-gated channel 15 | chr2:12049989-12052453 FORWARD LENGTH=678
Ghir_A01G020710	Ghir_D01G022240	Symbols: | Putative lysine decarboxylase family protein | chr3:19812977-19815430 REVERSE LENGTH=215
Ghir_A01G020740	Ghir_D01G022290	Symbols: | RING/U-box superfamily protein | chr3:2992975-2995451 REVERSE LENGTH=491
Ghir_A01G020760	Ghir_D01G022320	Symbols: SYP71, ATSYP71 | syntaxin of plants 71 | chr3:2989615-2991354 FORWARD LENGTH=266
Ghir_A01G020770	Ghir_D01G022330	Symbols: MCM8 | minichromosome maintenance 8 | chr3:2961314-2966166 REVERSE LENGTH=777
Ghir_A01G020780	Ghir_D01G022350	Symbols: | Tetratricopeptide repeat (TPR)-like superfamily protein | chr5:4772881-4775697 REVERSE LENGTH=938
Ghir_A01G020820	Ghir_D01G022370	Symbols: | PLAC8 family protein | chr2:15592689-15593726 FORWARD LENGTH=242
Ghir_A01G020830	Ghir_D01G022380	Symbols: | unknown protein; FUNCTIONS IN: molecular_function unknown; INVOLVED IN: biological_process unknown; LOCATED IN: endomembrane system; EXPRESSED IN: 21 plant structures; EXPRESSED DURING: 13 growth stages; Has 14 Blast hits to 14 proteins in 4 species: Archae - 0; Bacteria - 0; Metazoa - 0; Fungi - 0; Plants - 14; Viruses - 0; Other Eukaryotes - 0 (source: NCBI BLink). | chr5:734062-7346…
Ghir_A01G020840	Ghir_D01G022400	Symbols: iqd2 | IQ-domain 2 | chr5:710380-712406 REVERSE LENGTH=461
Ghir_A01G020850	Ghir_D01G022410	Symbols: | Chaperone DnaJ-domain superfamily protein | chr2:15042321-15043334 FORWARD LENGTH=112
Ghir_A01G020860	Ghir_D01G022420	Symbols: | ribonuclease P family protein | chr2:17956220-17957833 FORWARD LENGTH=296
Ghir_A01G020880	Ghir_D01G022430	Symbols: RIP3 | ROP interactive partner 3 | chr2:15581565-15584057 REVERSE LENGTH=583
Ghir_A01G020900	Ghir_D01G022450	Symbols: | unknown protein; BEST Arabidopsis thaliana protein match is: unknown protein (TAIR:AT2G37070.1); Has 11044 Blast hits to 5993 proteins in 551 species: Archae - 8; Bacteria - 1486; Metazoa - 4078; Fungi - 1814; Plants - 348; Viruses - 112; Other Eukaryotes - 3198 (source: NCBI BLink). | chr3:19769397-19772278 REVERSE LENGTH=553
Ghir_A01G020910	Ghir_D01G022460	Symbols: | Tudor/PWWP/MBT superfamily protein | chr5:690953-692851 FORWARD LENGTH=632
Ghir_A01G020920	Ghir_D01G022480	Symbols: | 2-oxoglutarate (2OG) and Fe(II)-dependent oxygenase superfamily protein | chr1:18279600-18280873 FORWARD LENGTH=348
Ghir_A01G020970	Ghir_D01G022540	Symbols: RAP2.7 | related to AP2.7 | chr2:12226168-12228251 REVERSE LENGTH=464
Ghir_A01G021000	Ghir_D01G022570	Symbols: | Zinc finger C-x8-C-x5-C-x3-H type family protein | chr2:8740054-8742349 REVERSE LENGTH=371
Ghir_A01G021010	Ghir_D01G022580	Symbols: | Protein kinase superfamily protein | chr5:635545-637374 REVERSE LENGTH=378
Ghir_A01G021020	Ghir_D01G022590	Symbols: | Ypt/Rab-GAP domain of gyp1p superfamily protein | chr2:15656935-15661335 REVERSE LENGTH=916
Ghir_A01G021030	Ghir_D01G022600	Symbols: PDE149, ATTERC | integral membrane TerC family protein | chr5:3919613-3922154 FORWARD LENGTH=384
Ghir_A01G021070	Ghir_D01G022630	Symbols: | unknown protein; LOCATED IN: chloroplast; EXPRESSED IN: 21 plant structures; EXPRESSED DURING: 13 growth stages; CONTAINS InterPro DOMAIN/s: Uncharacterised protein family UPF0153 (InterPro:IPR005358); Has 240 Blast hits to 240 proteins in 73 species: Archae - 10; Bacteria - 110; Metazoa - 0; Fungi - 0; Plants - 25; Viruses - 0; Other Eukaryotes - 95 (source: NCBI BLink). | chr5:612628…
Ghir_A01G021080	Ghir_D01G022640	Symbols: RSZ33, ATRSZ33, RS2Z33, AT-RS2Z33 | arginine/serine-rich zinc knuckle-containing protein 33 | chr2:15670372-15672331 REVERSE LENGTH=290
Ghir_A01G021090	Ghir_D01G022650	Symbols: | ABC-2 type transporter family protein | chr3:19837302-19839521 REVERSE LENGTH=739
Ghir_A01G021140	Ghir_D01G022710	Symbols: UXS1 | UDP-glucuronic acid decarboxylase 1 | chr3:19841635-19844057 FORWARD LENGTH=458
Ghir_A01G021150	Ghir_D01G022720	Symbols: NAKR2 | Chloroplast-targeted copper chaperone protein | chr2:15694300-15695461 FORWARD LENGTH=259
Ghir_A01G021160	Ghir_D01G022730	Symbols: | unknown protein; LOCATED IN: plasma membrane; EXPRESSED IN: 24 plant structures; EXPRESSED DURING: 14 growth stages; CONTAINS InterPro DOMAIN/s: Protein of unknown function DUF3741 (InterPro:IPR022212); BEST Arabidopsis thaliana protein match is: Protein of unknown function (DUF3741) (TAIR:AT4G28760.2); Has 1710 Blast hits to 868 proteins in 206 species: Archae - 2; Bacteria - 409; Met…
Ghir_A01G021170	Ghir_D01G022750	Symbols: | Pentatricopeptide repeat (PPR) superfamily protein | chr5:16977297-16978850 FORWARD LENGTH=517
Ghir_A01G021180	Ghir_D01G022760	Symbols: | Protein of unknown function (DUF1635) | chr2:12307140-12308477 REVERSE LENGTH=231
Ghir_A01G021190	Ghir_D01G022770	Symbols: ATRAB8, AtRab8B, AtRABE1a, RAB8 | RAB GTPase homolog 8 | chr3:19876531-19878264 REVERSE LENGTH=216
Ghir_A01G021250	Ghir_D01G022820	Symbols: | Acyl-CoA N-acyltransferase with RING/FYVE/PHD-type zinc finger domain | chr2:15745033-15749615 REVERSE LENGTH=829
Ghir_A01G021310	Ghir_D01G022880	Symbols: ASP1, AGD7 | ARF-GAP domain 7 | chr2:15755544-15757456 REVERSE LENGTH=456
Ghir_A01G021380	Ghir_D01G022920	Symbols: | proteasome inhibitor-related | chr3:19985208-19987132 FORWARD LENGTH=302
Ghir_A01G021400	Ghir_D01G022940	Symbols: LSN, PNY, HB-6, BLR, RPL, BLH9, VAN | POX (plant homeobox) family protein | chr5:395754-398872 FORWARD LENGTH=575
Ghir_A01G021430	Ghir_D01G022960	Symbols: LCD1 | Protein of unknown function (DUF3411) | chr2:15856952-15858793 FORWARD LENGTH=432
Ghir_A01G021500	Ghir_D01G023040	Symbols: | DHHC-type zinc finger family protein | chr3:2862142-2864113 REVERSE LENGTH=286
Ghir_A01G021510	Ghir_D01G023050	Symbols: LAC17, ATLAC17 | laccase 17 | chr5:24168072-24170223 FORWARD LENGTH=577
Ghir_A01G021520	Ghir_D06G013240	Symbols: MED8 | mediator subunit 8 | chr2:905978-908792 FORWARD LENGTH=524
Ghir_A01G021530	Ghir_D01G023060	Symbols: ftsh10 | FTSH protease 10 | chr1:2305689-2309380 FORWARD LENGTH=813
Ghir_A01G021550	Ghir_D01G023080	Symbols: | Haloacid dehalogenase-like hydrolase (HAD) superfamily protein | chr5:449132-450507 FORWARD LENGTH=280
Ghir_A01G021570	Ghir_D01G023110	Symbols: PRT6 | proteolysis 6 | chr5:474279-482552 FORWARD LENGTH=2006
Ghir_A01G021580	Ghir_D01G023120	Symbols: MT2A, ATMT-K, ATMT-1 | metallothionein 2A | chr3:2889737-2890188 REVERSE LENGTH=81
Ghir_A01G021600	Ghir_D01G023140	Symbols: ACT3 | actin 3 | chr3:19915924-19917371 FORWARD LENGTH=377
Ghir_A01G021620	Ghir_D01G023150	Nohits
Ghir_A01G021660	Ghir_D01G023170	Symbols: SLT1 | HSP20-like chaperones superfamily protein | chr2:15761466-15762950 REVERSE LENGTH=494
Ghir_A01G021700	Ghir_D01G023200	Symbols: | CONTAINS InterPro DOMAIN/s: Fusaric acid resistance protein, conserved region (InterPro:IPR006726); BEST Arabidopsis thaliana protein match is: unknown protein (TAIR:AT2G28780.1); Has 503 Blast hits to 494 proteins in 215 species: Archae - 0; Bacteria - 423; Metazoa - 0; Fungi - 0; Plants - 65; Viruses - 0; Other Eukaryotes - 15 (source: NCBI BLink). | chr3:2907548-2910091 FORWARD LENG…
Ghir_A01G021710	Ghir_D01G023210	Symbols: ATROPGEF7, ROPGEF7 | RHO guanyl-nucleotide exchange factor 7 | chr5:383493-385698 FORWARD LENGTH=546
Ghir_A01G021730	Ghir_D01G023240	Symbols: AtIPCS1 | Arabidopsis Inositol phosphorylceramide synthase 1 | chr3:20006098-20008020 FORWARD LENGTH=305
Ghir_A01G021740	Ghir_D01G023250	Symbols: | Protein kinase protein with tetratricopeptide repeat domain | chr3:20011162-20013490 FORWARD LENGTH=490
Ghir_A01G021760	Ghir_D01G023270	Symbols: AtRLP7, RLP7 | receptor like protein 7 | chr1:17643976-17647035 FORWARD LENGTH=1019
Ghir_A01G021780	Ghir_D01G023290	Symbols: | PAR1 protein | chr3:20014032-20015299 REVERSE LENGTH=183
Ghir_A01G021790	Ghir_D01G023300	Symbols: | unknown protein; BEST Arabidopsis thaliana protein match is: unknown protein (TAIR:AT3G54060.2); Has 418 Blast hits to 247 proteins in 92 species: Archae - 0; Bacteria - 163; Metazoa - 49; Fungi - 80; Plants - 28; Viruses - 0; Other Eukaryotes - 98 (source: NCBI BLink). | chr2:15886962-15889180 REVERSE LENGTH=480
Ghir_A01G021800	Ghir_D01G023310	Symbols: | Ribosomal protein L35Ae family protein | chr1:27928415-27929466 REVERSE LENGTH=112
Ghir_A01G021850	Ghir_D01G023350	Symbols: | Protein of unknown function (DUF674) | chr3:2794850-2795963 REVERSE LENGTH=343
Ghir_A01G021860	Ghir_D01G023360	Symbols: | Protein of unknown function (DUF674) | chr3:2797556-2798588 REVERSE LENGTH=314
Ghir_A01G021870	Ghir_D01G023370	Symbols: | Neutral/alkaline non-lysosomal ceramidase | chr2:15906862-15909867 FORWARD LENGTH=792
Ghir_A01G021880	Ghir_D01G023380	Symbols: | Nucleotide-sugar transporter family protein | chr5:1752106-1753857 REVERSE LENGTH=309
Ghir_A01G021890	Ghir_D01G023390	Symbols: | Josephin family protein | chr3:20042895-20044429 REVERSE LENGTH=280
Ghir_A01G021900	Ghir_D01G023400	Symbols: | Cysteine proteinases superfamily protein | chr2:15915239-15916692 REVERSE LENGTH=234
Ghir_A01G021910	Ghir_D01G023410	Symbols: | mRNA capping enzyme family protein | chr3:2788435-2792913 REVERSE LENGTH=672
Ghir_A01G021920	Ghir_D01G023420	Symbols: | Protein of unknown function (DUF740) | chr5:58315-60021 FORWARD LENGTH=568
Ghir_A01G021930	Ghir_D01G023460	Symbols: | Pentatricopeptide repeat (PPR) superfamily protein | chr3:2766367-2768430 REVERSE LENGTH=687
Ghir_A01G021950	Ghir_D01G023480	Symbols: IRX12, LAC4, ATLMCO4, LMCO4 | Laccase/Diphenol oxidase family protein | chr2:15934540-15937352 FORWARD LENGTH=558
Ghir_A01G021960	Ghir_D01G023490	Symbols: | Duplicated homeodomain-like superfamily protein | chr2:15945278-15946775 FORWARD LENGTH=298
Ghir_A01G021970	Ghir_D01G023500	Symbols: SQD2 | sulfoquinovosyldiacylglycerol 2 | chr5:86907-89885 REVERSE LENGTH=510
Ghir_A01G021980	Ghir_D01G023510	Symbols: | unknown protein; BEST Arabidopsis thaliana protein match is: unknown protein (TAIR:AT5G01225.1); Has 35333 Blast hits to 34131 proteins in 2444 species: Archae - 798; Bacteria - 22429; Metazoa - 974; Fungi - 991; Plants - 531; Viruses - 0; Other Eukaryotes - 9610 (source: NCBI BLink). | chr3:2757605-2758045 REVERSE LENGTH=146
Ghir_A01G021990	Ghir_D01G023520	Symbols: MED6 | RNA polymerase transcriptional regulation mediator-related | chr3:7517106-7518587 FORWARD LENGTH=298
Ghir_A01G022000	Ghir_D01G023530	Symbols: RPN8A, AE3, ATHMOV34 | RP non-ATPase subunit 8A | chr5:1735862-1738176 FORWARD LENGTH=308
Ghir_A01G022020	Ghir_D01G023550	Symbols: PSRP4 | plastid-specific ribosomal protein 4 | chr2:15980948-15981459 FORWARD LENGTH=118
Ghir_A01G022030	Ghir_D01G023560	Symbols: AtRLP7, RLP7 | receptor like protein 7 | chr1:17643976-17647035 FORWARD LENGTH=1019
Ghir_A01G022050	Ghir_D01G023590	Symbols: | Pleckstrin homology (PH) domain superfamily protein | chr2:12827035-12828551 FORWARD LENGTH=217
Ghir_A01G022060	Ghir_D01G023600	Symbols: ATG2, EBP1, ATEBP1 | metallopeptidase M24 family protein | chr3:19211261-19213568 REVERSE LENGTH=401
Ghir_A01G022070	Ghir_D01G023610	Symbols: FAD8 | fatty acid desaturase 8 | chr5:1664331-1666345 FORWARD LENGTH=435
Ghir_A01G022100	Ghir_D01G023640	Symbols: | S-adenosyl-L-methionine-dependent methyltransferases superfamily protein | chr5:1099271-1101810 FORWARD LENGTH=600
Ghir_A01G022120	Ghir_D01G023660	Symbols: | DNAJ heat shock family protein | chr3:2710402-2711811 REVERSE LENGTH=323
Ghir_A01G022130	Ghir_D01G023670	Symbols: ESP4 | HEAT repeat-containing protein | chr5:162803-171072 REVERSE LENGTH=1467
Ghir_A01G022140	Ghir_D01G023680	Symbols: PDX1, ATPDX1.3, RSR4, PDX1.3, ATPDX1 | Aldolase-type TIM barrel family protein | chr5:172576-173505 REVERSE LENGTH=309
Ghir_A01G022150	Ghir_D01G023690	Symbols: | RING/U-box superfamily protein | chr5:183693-186244 REVERSE LENGTH=444
Ghir_A01G022160	Ghir_D01G023700	Symbols: CAX3, ATHCX1, CAX1-LIKE, ATCAX3 | cation exchanger 3 | chr3:19239458-19242519 FORWARD LENGTH=459
Ghir_A01G022170	Ghir_D01G023710	Symbols: | Mitochondrial substrate carrier family protein | chr3:19243978-19246611 FORWARD LENGTH=381
Ghir_A01G022180	Ghir_D01G023720	Symbols: HMGB1, NFD1 | high mobility group B1 | chr3:19247241-19248491 REVERSE LENGTH=185
Ghir_A01G022190	Ghir_D01G023730	Symbols: LHCB4.1 | light harvesting complex photosystem II | chr5:209084-210243 FORWARD LENGTH=290
Ghir_A01G022200	Ghir_D01G023740	Symbols: | Peptidase S24/S26A/S26B/S26C family protein | chr3:2741279-2742375 FORWARD LENGTH=154
Ghir_A01G022210	Ghir_D01G023750	Symbols: | Protein kinase superfamily protein | chr3:2750285-2752086 FORWARD LENGTH=393
Ghir_A01G022220	Ghir_D01G023760	Symbols: CPL2 | carboxyl-terminal domain (ctd) phosphatase-like 2 | chr5:107943-112143 REVERSE LENGTH=774
Ghir_A01G022230	Ghir_D01G023780	Symbols: AtRLP7, RLP7 | receptor like protein 7 | chr1:17643976-17647035 FORWARD LENGTH=1019
Ghir_A01G022260	Ghir_D01G023810	Symbols: ATBAG4, BAG4 | BCL-2-associated athanogene 4 | chr3:19207029-19208178 REVERSE LENGTH=269
Ghir_A01G022270	Ghir_D01G023820	Symbols: ATAMT2, AMT2;1, AMT2 | ammonium transporter 2 | chr2:16039672-16042291 REVERSE LENGTH=475
Ghir_A01G022280	Ghir_D01G023840	Symbols: | myb-like HTH transcriptional regulator family protein | chr2:16044175-16045679 REVERSE LENGTH=340
Ghir_A01G022290	Ghir_D01G023850	Symbols: ETO1 | tetratricopeptide repeat (TPR)-containing protein | chr3:19200328-19203998 REVERSE LENGTH=959
Ghir_A01G022310	Ghir_D01G023870	Symbols: | unknown protein; BEST Arabidopsis thaliana protein match is: unknown protein (TAIR:AT5G01570.1); Has 177 Blast hits to 175 proteins in 60 species: Archae - 4; Bacteria - 33; Metazoa - 18; Fungi - 11; Plants - 59; Viruses - 0; Other Eukaryotes - 52 (source: NCBI BLink). | chr3:2703169-2704165 FORWARD LENGTH=201
Ghir_A01G022320	Ghir_D01G023880	Symbols: | unknown protein; FUNCTIONS IN: molecular_function unknown; INVOLVED IN: biological_process unknown; LOCATED IN: chloroplast, chloroplast envelope; EXPRESSED IN: 22 plant structures; EXPRESSED DURING: 13 growth stages; Has 60 Blast hits to 59 proteins in 31 species: Archae - 0; Bacteria - 20; Metazoa - 1; Fungi - 2; Plants - 33; Viruses - 0; Other Eukaryotes - 4 (source: NCBI BLink). | …
Ghir_A01G022340	Ghir_D01G023900	Symbols: | Protein of unknown function, DUF538 | chr5:14651091-14652147 FORWARD LENGTH=170
Ghir_A01G022350	Ghir_D01G023910	Symbols: PYL4, RCAR10 | PYR1-like 4 | chr2:16050251-16050874 FORWARD LENGTH=207
Ghir_A01G022370	Ghir_D01G023930	Symbols: | MATE efflux family protein | chr2:16064571-16067318 FORWARD LENGTH=521
Ghir_A01G022380	Ghir_D01G023940	Symbols: | unknown protein; FUNCTIONS IN: molecular_function unknown; INVOLVED IN: biological_process unknown; LOCATED IN: cellular_component unknown; EXPRESSED IN: male gametophyte, cultured cell; EXPRESSED DURING: L mature pollen stage, M germinated pollen stage; Has 129 Blast hits to 129 proteins in 38 species: Archae - 0; Bacteria - 0; Metazoa - 96; Fungi - 0; Plants - 31; Viruses - 0; Other …
Ghir_A01G022390	Ghir_D01G023950	Symbols: PRA1.B4 | prenylated RAB acceptor 1.B4 | chr2:16069840-16070502 REVERSE LENGTH=220
Ghir_A01G022400	Ghir_D01G023960	Symbols: | Tautomerase/MIF superfamily protein | chr5:243067-244033 REVERSE LENGTH=122
Ghir_A01G022410	Ghir_D01G023970	Symbols: | SEC14 cytosolic factor family protein / phosphoglyceride transfer family protein | chr3:19168912-19170848 FORWARD LENGTH=409
Ghir_A01G022420	Ghir_D01G023980	Symbols: | Uncharacterised protein family (UPF0497) | chr2:16110960-16111694 REVERSE LENGTH=188
Ghir_A01G022430	Ghir_D01G023990	Symbols: | RNI-like superfamily protein | chr5:267118-270391 REVERSE LENGTH=665
Ghir_A01G022450	Ghir_D01G024010	Symbols: | NAD(P)-binding Rossmann-fold superfamily protein | chr3:19173622-19174667 REVERSE LENGTH=303
Ghir_A01G022480	Ghir_D01G024040	Symbols: | Pentatricopeptide repeat (PPR) superfamily protein | chr2:16091093-16092454 FORWARD LENGTH=453
Ghir_A01G022500	Ghir_D01G024050	Symbols: | Protein of unknown function (DUF1685) | chr1:1772454-1773228 REVERSE LENGTH=189
Ghir_A01G022510	Ghir_D01G024060	Symbols: | tRNA synthetase class I (I, L, M and V) family protein | chr4:6397526-6404509 REVERSE LENGTH=1190
Ghir_A01G022540	Ghir_D01G010050	Symbols: CAT2 | catalase 2 | chr4:16700937-16703215 REVERSE LENGTH=492
Ghir_A01G022570	Ghir_D01G010120	Symbols: CYCB2;4 | CYCLIN B2;4 | chr1:28628046-28630199 REVERSE LENGTH=431
Ghir_A01G022580	Ghir_D01G010130	Symbols: | Small nuclear ribonucleoprotein family protein | chr1:7128979-7130371 FORWARD LENGTH=131
Ghir_A01G022590	Ghir_D01G010140	Symbols: | Nucleotide-diphospho-sugar transferases superfamily protein | chr1:7126987-7128677 REVERSE LENGTH=246
Ghir_A01G022600	Ghir_D01G010150	Symbols: | Zn-dependent exopeptidases superfamily protein | chr5:16918651-16920845 REVERSE LENGTH=379
Ghir_A01G022610	Ghir_D01G010160	Symbols: | Pentatricopeptide repeat (PPR-like) superfamily protein | chr5:16915860-16918238 FORWARD LENGTH=709
Ghir_A01G022630	Ghir_D01G010180	Symbols: | FUNCTIONS IN: molecular_function unknown; INVOLVED IN: ribosome biogenesis; LOCATED IN: nucleus; EXPRESSED IN: 22 plant structures; EXPRESSED DURING: 13 growth stages; CONTAINS InterPro DOMAIN/s: AARP2CN (InterPro:IPR012948), Protein of unknown function DUF663 (InterPro:IPR007034); BEST Arabidopsis thaliana protein match is: P-loop containing nucleoside triphosphate hydrolases superfam…
Ghir_A01G022660	Ghir_D01G010200	Symbols: | Tetratricopeptide repeat (TPR)-like superfamily protein | chr1:28617948-28622581 REVERSE LENGTH=801
Ghir_A01G022670	Ghir_D01G010210	Symbols: | unknown protein; FUNCTIONS IN: molecular_function unknown; INVOLVED IN: biological_process unknown; LOCATED IN: chloroplast; EXPRESSED IN: 22 plant structures; EXPRESSED DURING: 13 growth stages; BEST Arabidopsis thaliana protein match is: unknown protein (TAIR:AT2G14910.1); Has 35333 Blast hits to 34131 proteins in 2444 species: Archae - 798; Bacteria - 22429; Metazoa - 974; Fungi - 9…
Ghir_A01G022680	Ghir_D01G010220	Symbols: | O-fucosyltransferase family protein | chr1:28613554-28616537 REVERSE LENGTH=572
Ghir_A01G022700	Ghir_D01G010240	Symbols: | unknown protein; INVOLVED IN: biological_process unknown; LOCATED IN: endomembrane system; EXPRESSED IN: 6 plant structures; EXPRESSED DURING: 4 anthesis, petal differentiation and expansion stage; Has 74 Blast hits to 74 proteins in 16 species: Archae - 0; Bacteria - 0; Metazoa - 1; Fungi - 0; Plants - 69; Viruses - 0; Other Eukaryotes - 4 (source: NCBI BLink). | chr1:28606561-2860894…
Ghir_A01G022710	Ghir_D01G010250	Symbols: | transcription activator-related | chr5:16911700-16912032 FORWARD LENGTH=110
Ghir_A01G022720	Ghir_D01G010260	Symbols: | Arabidopsis protein of unknown function (DUF241) | chr1:28602949-28603875 REVERSE LENGTH=308
Ghir_A01G022730	Ghir_D01G010270	Symbols: | Protein of unknown function (DUF630 and DUF632) | chr1:7108370-7110377 REVERSE LENGTH=614
Ghir_A01G022750	Ghir_D01G010290	Symbols: | Arabidopsis protein of unknown function (DUF241) | chr2:7433326-7434117 REVERSE LENGTH=263
Ghir_A01G022760	Ghir_D01G010300	Symbols: | Arabidopsis protein of unknown function (DUF241) | chr2:7433326-7434117 REVERSE LENGTH=263
Ghir_A01G022770	Ghir_D01G010310	Symbols: | Putative lysine decarboxylase family protein | chr4:16746724-16748090 FORWARD LENGTH=228
Ghir_A01G022790	Ghir_D01G010330	Symbols: | unknown protein; Has 96 Blast hits to 96 proteins in 48 species: Archae - 0; Bacteria - 0; Metazoa - 0; Fungi - 47; Plants - 38; Viruses - 0; Other Eukaryotes - 11 (source: NCBI BLink). | chr1:28593351-28593980 FORWARD LENGTH=69
Ghir_A01G022810	Ghir_D01G010350	Symbols: LTI29, LTI45, ERD10 | Dehydrin family protein | chr1:7088235-7089107 REVERSE LENGTH=260
Ghir_A01G022830	Ghir_D01G005150	Nohits
Ghir_A01G022840	Ghir_D01G005160	Symbols: | sodium/calcium exchanger family protein / calcium-binding EF hand family protein | chr1:19844790-19847533 FORWARD LENGTH=585
Ghir_A01G022860	Ghir_D01G005170	Symbols: ATBZIP61, BZIP61 | Basic-leucine zipper (bZIP) transcription factor family protein | chr3:21521289-21523078 REVERSE LENGTH=329
Ghir_A01G022870	Ghir_D01G005180	Symbols: HGO | homogentisate 1,2-dioxygenase | chr5:21945920-21948070 FORWARD LENGTH=461
Ghir_A01G022890	Ghir_D01G005220	Symbols: | RING/U-box superfamily protein | chr1:19838072-19840003 FORWARD LENGTH=494
Ghir_A01G022910	Ghir_D01G005230	Symbols: | CONTAINS InterPro DOMAIN/s: Casein kinase substrate, phosphoprotein PP28 (InterPro:IPR019380); Has 30201 Blast hits to 17322 proteins in 780 species: Archae - 12; Bacteria - 1396; Metazoa - 17338; Fungi - 3422; Plants - 5037; Viruses - 0; Other Eukaryotes - 2996 (source: NCBI BLink). | chr5:18663075-18664629 REVERSE LENGTH=164
Ghir_A01G022930	Ghir_D01G005250	Symbols: | sequence-specific DNA binding transcription factors;sequence-specific DNA binding | chr3:6311002-6313181 REVERSE LENGTH=349
Ghir_A01G022940	Ghir_D01G005260	Symbols: | GroES-like zinc-binding alcohol dehydrogenase family protein | chr3:5076847-5078870 FORWARD LENGTH=366
Ghir_A01G022950	Ghir_D01G005270	Symbols: | unknown protein; FUNCTIONS IN: molecular_function unknown; INVOLVED IN: biological_process unknown; LOCATED IN: chloroplast; EXPRESSED IN: 22 plant structures; EXPRESSED DURING: 13 growth stages; Has 9762 Blast hits to 6439 proteins in 764 species: Archae - 77; Bacteria - 1339; Metazoa - 3211; Fungi - 718; Plants - 437; Viruses - 131; Other Eukaryotes - 3849 (source: NCBI BLink). | chr…
Ghir_A01G022960	Ghir_D01G013290	Symbols: NF-YA9 | nuclear factor Y, subunit A9 | chr3:7326495-7328369 FORWARD LENGTH=303
Ghir_A01G023010	Ghir_D01G013660	Symbols: TBR | Plant protein of unknown function (DUF828) | chr5:2063638-2065810 FORWARD LENGTH=608
Ghir_A01G023070	Ghir_D04G010910	Symbols: TEJ | Poly (ADP-ribose) glycohydrolase (PARG) | chr2:13549999-13553756 REVERSE LENGTH=548
Ghir_A01G023110	Ghir_D13G017950	Symbols: | AAA-type ATPase family protein | chr5:6756915-6759550 FORWARD LENGTH=419
Ghir_A02G000050	Ghir_D02G000090	Symbols: | unknown protein; BEST Arabidopsis thaliana protein match is: unknown protein (TAIR:AT1G08035.1); Has 18 Blast hits to 18 proteins in 6 species: Archae - 0; Bacteria - 0; Metazoa - 0; Fungi - 0; Plants - 18; Viruses - 0; Other Eukaryotes - 0 (source: NCBI BLink). | chr2:12100159-12100623 REVERSE LENGTH=154
Ghir_A02G000060	Ghir_D02G000100	Symbols: | EXPRESSED IN: 23 plant structures; EXPRESSED DURING: 14 growth stages; CONTAINS InterPro DOMAIN/s: GOLD (InterPro:IPR009038); Has 85 Blast hits to 85 proteins in 21 species: Archae - 0; Bacteria - 0; Metazoa - 20; Fungi - 0; Plants - 62; Viruses - 0; Other Eukaryotes - 3 (source: NCBI BLink). | chr5:1388-4924 REVERSE LENGTH=479
Ghir_A02G000090	Ghir_D02G000130	Symbols: | Protein kinase superfamily protein | chr5:6309-8270 REVERSE LENGTH=410
Ghir_A02G000110	Ghir_D02G000150	Symbols: | RING/U-box superfamily protein | chr5:370811-372775 FORWARD LENGTH=426
Ghir_A02G000120	Ghir_D02G000160	Symbols: | unknown protein; BEST Arabidopsis thaliana protein match is: unknown protein (TAIR:AT1G30050.1); Has 240 Blast hits to 236 proteins in 72 species: Archae - 0; Bacteria - 15; Metazoa - 51; Fungi - 19; Plants - 119; Viruses - 0; Other Eukaryotes - 36 (source: NCBI BLink). | chr5:373014-374651 REVERSE LENGTH=351
Ghir_A02G000130	Ghir_D02G000170	Symbols: | DNA-binding bromodomain-containing protein | chr1:7164537-7167933 REVERSE LENGTH=652
Ghir_A02G000140	Ghir_D02G000180	Symbols: | RING/U-box superfamily protein | chr5:375542-377023 FORWARD LENGTH=493
Ghir_A02G000170	Ghir_D02G000210	Symbols: | RNA-binding KH domain-containing protein | chr2:16147552-16149638 REVERSE LENGTH=286
Ghir_A02G000180	Ghir_D02G000220	Symbols: | Protein of unknown function (DUF3411) | chr3:2622992-2624005 FORWARD LENGTH=337
Ghir_A02G000210	Ghir_D02G000230	Symbols: | ZIP metal ion transporter family | chr3:2624694-2627308 REVERSE LENGTH=619
Ghir_A02G000220	Ghir_D02G000240	Symbols: | Leucine-rich repeat protein kinase family protein | chr5:365040-369532 REVERSE LENGTH=951
Ghir_A02G000230	Ghir_D02G000250	Symbols: | Phototropic-responsive NPH3 family protein | chr3:2602258-2604412 REVERSE LENGTH=617
Ghir_A02G000240	Ghir_D02G000260	Symbols: VHA-E2 | vacuolar H+-ATPase subunit E isoform 2 | chr3:2600130-2601907 FORWARD LENGTH=235
Ghir_A02G000250	Ghir_D02G000270	Symbols: | HAD superfamily, subfamily IIIB acid phosphatase | chr2:16145907-16146857 FORWARD LENGTH=251
Ghir_A02G000260	Ghir_D02G000280	Symbols: | unknown protein; BEST Arabidopsis thaliana protein match is: unknown protein (TAIR:AT3G51540.1); Has 48380 Blast hits to 29827 proteins in 1356 species: Archae - 46; Bacteria - 5589; Metazoa - 17361; Fungi - 13192; Plants - 2237; Viruses - 905; Other Eukaryotes - 9050 (source: NCBI BLink). | chr3:2633946-2636536 FORWARD LENGTH=567
Ghir_A02G000290	Ghir_D02G000310	Symbols: STN8 | Protein kinase superfamily protein | chr5:359154-360867 FORWARD LENGTH=495
Ghir_A02G000300	Ghir_D02G000320	Symbols: | CONTAINS InterPro DOMAIN/s: PRC-barrel-like (InterPro:IPR011033); Has 300 Blast hits to 300 proteins in 81 species: Archae - 0; Bacteria - 135; Metazoa - 0; Fungi - 0; Plants - 37; Viruses - 0; Other Eukaryotes - 128 (source: NCBI BLink). | chr2:16136854-16138417 REVERSE LENGTH=328
Ghir_A02G000320	Ghir_D02G000330	Symbols: | unknown protein; Has 66 Blast hits to 66 proteins in 27 species: Archae - 0; Bacteria - 2; Metazoa - 18; Fungi - 7; Plants - 29; Viruses - 0; Other Eukaryotes - 10 (source: NCBI BLink). | chr5:357950-358655 REVERSE LENGTH=180
Ghir_A02G000340	Ghir_D02G000350	Symbols: ALA1 | aminophospholipid ATPase 1 | chr5:1445509-1449568 FORWARD LENGTH=1158
Ghir_A02G000350	Ghir_D02G000360	Symbols: WRKY70, ATWRKY70 | WRKY DNA-binding protein 70 | chr3:20909082-20910409 REVERSE LENGTH=294
Ghir_A02G000360	Ghir_D02G000370	Symbols: | Transmembrane proteins 14C | chr2:16132178-16134229 FORWARD LENGTH=335
Ghir_A02G000370	Ghir_D02G000380	Symbols: | unknown protein; FUNCTIONS IN: molecular_function unknown; INVOLVED IN: biological_process unknown; LOCATED IN: endomembrane system; EXPRESSED IN: 24 plant structures; EXPRESSED DURING: 15 growth stages. | chr3:19131167-19133016 REVERSE LENGTH=410
Ghir_A02G000380	Ghir_D02G000390	Symbols: | Pentatricopeptide repeat (PPR) superfamily protein | chr5:25723247-25725439 REVERSE LENGTH=730
Ghir_A02G000390	Ghir_D02G000400	Symbols: HSL1, HSI2-L1, VAL2 | HSI2-like 1 | chr4:15481231-15484897 FORWARD LENGTH=780
Ghir_A02G000410	Ghir_D02G000420	Nohits
Ghir_A02G000440	Ghir_D02G000440	Symbols: CAD1 | MAC/Perforin domain-containing protein | chr1:10379310-10381861 REVERSE LENGTH=561
Ghir_A02G000470	Ghir_D02G000470	Symbols: | PAP/OAS1 substrate-binding domain superfamily | chr3:19143859-19147944 FORWARD LENGTH=829
Ghir_A02G000490	Ghir_D02G000490	Symbols: ATOFP1, OFP1 | ovate family protein 1 | chr5:324552-325364 FORWARD LENGTH=270
Ghir_A02G000500	Ghir_D02G000500	Symbols: | ARM repeat superfamily protein | chr5:320983-323007 FORWARD LENGTH=674
Ghir_A02G000530	Ghir_D02G000530	Symbols: CIPK10, PKS2, SIP1, SNRK3.8 | SOS3-interacting protein 1 | chr5:23597092-23598531 REVERSE LENGTH=479
Ghir_A02G000570	Ghir_D02G000550	Symbols: | saposin B domain-containing protein | chr3:19186970-19188436 FORWARD LENGTH=213
Ghir_A02G000580	Ghir_D02G000570	Symbols: | Plant protein of unknown function (DUF827) | chr2:16072184-16074168 REVERSE LENGTH=522
Ghir_A02G000600	Ghir_D02G000590	Symbols: | BEST Arabidopsis thaliana protein match is: transcription regulators (TAIR:AT3G56220.1); Has 289 Blast hits to 289 proteins in 30 species: Archae - 0; Bacteria - 0; Metazoa - 0; Fungi - 0; Plants - 289; Viruses - 0; Other Eukaryotes - 0 (source: NCBI BLink). | chr2:16887048-16888407 FORWARD LENGTH=158
Ghir_A02G000620	Ghir_D02G000610	Symbols: | D-mannose binding lectin protein with Apple-like carbohydrate-binding domain | chr3:19182484-19183996 FORWARD LENGTH=476
Ghir_A02G000630	Ghir_D02G000620	Symbols: PYD4 | PYRIMIDINE 4 | chr3:2696754-2699087 REVERSE LENGTH=481
Ghir_A02G000650	Ghir_D02G000640	Symbols: | ENTH/VHS/GAT family protein | chr2:16086912-16090047 REVERSE LENGTH=671
Ghir_A02G000700	Ghir_D02G000670	Symbols: | Zinc-binding dehydrogenase family protein | chr5:5581831-5583849 REVERSE LENGTH=343
Ghir_A02G000710	Ghir_D02G000680	Symbols: | Zinc-binding dehydrogenase family protein | chr5:5581831-5583849 REVERSE LENGTH=343
Ghir_A02G000720	Ghir_D02G000690	Symbols: | ACT domain-containing small subunit of acetolactate synthase protein | chr2:13524271-13528246 FORWARD LENGTH=491
Ghir_A02G000730	Ghir_D02G000700	Symbols: | Integrin-linked protein kinase family | chr2:13520605-13523646 REVERSE LENGTH=476
Ghir_A02G000740	Ghir_D02G000710	Symbols: | BED zinc finger ;hAT family dimerisation domain | chr3:14321838-14323928 FORWARD LENGTH=696
Ghir_A02G000760	Ghir_D02G000750	Symbols: | CBF1-interacting co-repressor CIR, N-terminal;Pre-mRNA splicing factor | chr2:18276302-18278240 FORWARD LENGTH=493
Ghir_A02G000770	Ghir_D02G000760	Symbols: BT3 | BTB and TAZ domain protein 3 | chr1:1707809-1709132 FORWARD LENGTH=364
Ghir_A02G000810	Ghir_D02G000800	Symbols: AFH1, FH1, AHF1, ATFH1 | formin homology 1 | chr3:9251320-9254826 REVERSE LENGTH=1051
Ghir_A02G000820	Ghir_D02G000810	Symbols: | unknown protein; BEST Arabidopsis thaliana protein match is: unknown protein (TAIR:AT3G02640.1); Has 1807 Blast hits to 1807 proteins in 277 species: Archae - 0; Bacteria - 0; Metazoa - 736; Fungi - 347; Plants - 385; Viruses - 0; Other Eukaryotes - 339 (source: NCBI BLink). | chr5:5310264-5310815 REVERSE LENGTH=183
Ghir_A02G000830	Ghir_D02G000830	Symbols: | unknown protein; CONTAINS InterPro DOMAIN/s: Protein of unknown function DUF1012 (InterPro:IPR010420); BEST Arabidopsis thaliana protein match is: Protein of unknown function (DUF1012) (TAIR:AT5G02940.1); Has 1807 Blast hits to 1807 proteins in 277 species: Archae - 0; Bacteria - 0; Metazoa - 736; Fungi - 347; Plants - 385; Viruses - 0; Other Eukaryotes - 339 (source: NCBI BLink). | ch…
Ghir_A02G000840	Ghir_D02G000840	Symbols: cpHsc70-1 | chloroplast heat shock protein 70-1 | chr4:12590094-12593437 FORWARD LENGTH=718
Ghir_A02G000850	Ghir_D02G000850	Symbols: | Pentatricopeptide repeat (PPR) superfamily protein | chr4:7939611-7942898 REVERSE LENGTH=1064
Ghir_A02G000880	Ghir_D02G000960	Symbols: | Family of unknown function (DUF572) | chr1:5854264-5856472 FORWARD LENGTH=338
Ghir_A02G000910	Ghir_D02G000980	Symbols: OLI7, RPL5B | ribosomal protein L5 B | chr5:15903365-15905185 FORWARD LENGTH=301
Ghir_A02G000920	Ghir_D02G000990	Symbols: | F-box/RNI-like superfamily protein | chr3:18218858-18221877 FORWARD LENGTH=630
Ghir_A02G000930	Ghir_D02G001010	Symbols: | F-box/RNI-like/FBD-like domains-containing protein | chr5:7538192-7539685 REVERSE LENGTH=443
Ghir_A02G000960	Ghir_D02G001040	Symbols: ATMPK6, MPK6, MAPK6, ATMAPK6 | MAP kinase 6 | chr2:18138477-18140693 FORWARD LENGTH=395
Ghir_A02G001110	Ghir_D02G001120	Symbols: IQD13 | IQ-domain 13 | chr3:22049572-22051479 FORWARD LENGTH=517
Ghir_A02G001130	Ghir_D02G001140	Symbols: | C2 domain-containing protein / GRAM domain-containing protein | chr3:22034426-22038484 REVERSE LENGTH=594
Ghir_A02G001140	Ghir_D02G001150	Symbols: | basic helix-loop-helix (bHLH) DNA-binding superfamily protein | chr1:1716198-1717023 FORWARD LENGTH=171
Ghir_A02G001150	Ghir_D02G001160	Symbols: | Eukaryotic translation initiation factor eIF2A family protein | chr1:27518335-27521432 FORWARD LENGTH=513
Ghir_A02G001160	Ghir_D02G001170	Symbols: | LRR and NB-ARC domains-containing disease resistance protein | chr3:4851990-4856264 REVERSE LENGTH=1424
Ghir_A02G001170	Ghir_D02G001190	Symbols: | NB-ARC domain-containing disease resistance protein | chr4:13620977-13623934 REVERSE LENGTH=985
Ghir_A02G001190	Ghir_D02G001210	Symbols: | Phosphoglycerate mutase, 2,3-bisphosphoglycerate-independent | chr3:2608683-2611237 REVERSE LENGTH=560
Ghir_A02G001200	Ghir_D02G001250	Symbols: | unknown protein; FUNCTIONS IN: molecular_function unknown; INVOLVED IN: biological_process unknown; LOCATED IN: cellular_component unknown; EXPRESSED IN: 23 plant structures; EXPRESSED DURING: 11 growth stages; Has 3696 Blast hits to 2485 proteins in 391 species: Archae - 10; Bacteria - 571; Metazoa - 1013; Fungi - 530; Plants - 217; Viruses - 74; Other Eukaryotes - 1281 (source: NCBI …
Ghir_A02G001210	Ghir_D02G001260	Symbols: | Plant regulator RWP-RK family protein | chr2:18062715-18066450 FORWARD LENGTH=947
Ghir_A02G001230	Ghir_D02G001270	Symbols: | BED zinc finger ;hAT family dimerisation domain | chr3:14321838-14323928 FORWARD LENGTH=696
Ghir_A02G001270	Ghir_D02G001340	Symbols: | BED zinc finger ;hAT family dimerisation domain | chr3:14321838-14323928 FORWARD LENGTH=696
Ghir_A02G001290	Ghir_D02G001370	Symbols: | Plant protein of unknown function (DUF936) | chr1:2805478-2808409 FORWARD LENGTH=748
Ghir_A02G001300	Ghir_D02G001380	Symbols: CRT3, PSL1, EBS2, AtCRT3 | calreticulin 3 | chr1:2668008-2671800 REVERSE LENGTH=424
Ghir_A02G001310	Ghir_D02G001390	Symbols: GLX2-4 | glyoxalase 2-4 | chr1:1858034-1860640 REVERSE LENGTH=331
Ghir_A02G001320	Ghir_D02G001400	Symbols: | 3-beta hydroxysteroid dehydrogenase/isomerase family protein | chr2:18031493-18034936 REVERSE LENGTH=561
Ghir_A02G001330	Ghir_D02G001410	Symbols: FPA | RNA binding | chr2:18026397-18030989 REVERSE LENGTH=901
Ghir_A02G001340	Ghir_D02G001420	Symbols: SKIP16 | SKP1/ASK-interacting protein 16 | chr1:1853237-1854938 REVERSE LENGTH=436
Ghir_A02G001350	Ghir_D02G001430	Symbols: | Basic-leucine zipper (bZIP) transcription factor family protein | chr1:1835201-1837116 REVERSE LENGTH=423
Ghir_A02G001380	Ghir_D02G001460	Symbols: | unknown protein; FUNCTIONS IN: molecular_function unknown; INVOLVED IN: biological_process unknown; LOCATED IN: cellular_component unknown; EXPRESSED IN: embryo, flower, seed; EXPRESSED DURING: petal differentiation and expansion stage, E expanded cotyledon stage, D bilateral stage. | chr4:13202108-13204028 REVERSE LENGTH=268
Ghir_A02G001400	Ghir_D02G001470	Symbols: CPL4 | C-terminal domain phosphatase-like 4 | chr5:23480066-23481924 FORWARD LENGTH=440
Ghir_A02G001410	Ghir_D02G001480	Symbols: | Integral membrane HRF1 family protein | chr3:21987110-21988169 FORWARD LENGTH=269
Ghir_A02G001450	Ghir_D02G001530	Symbols: | Far-red impaired responsive (FAR1) family protein | chr3:21979099-21980097 REVERSE LENGTH=251
Ghir_A02G001460	Ghir_D02G001540	Symbols: | Actin-like ATPase superfamily protein | chr4:11937467-11938717 FORWARD LENGTH=353
Ghir_A02G001480	Ghir_D02G001550	Symbols: RHS1 | EF hand calcium-binding protein family | chr1:1818588-1819040 FORWARD LENGTH=150
Ghir_A02G001490	Ghir_D02G001560	Symbols: | UDP-Glycosyltransferase superfamily protein | chr5:4069658-4071124 REVERSE LENGTH=488
Ghir_A02G001500	Ghir_D02G001590	Symbols: SAD2, URM9 | ARM repeat superfamily protein | chr2:13464519-13471353 FORWARD LENGTH=1040
Ghir_A02G001510	Ghir_D02G001600	Symbols: | Eukaryotic aspartyl protease family protein | chr1:1762843-1766150 REVERSE LENGTH=485
Ghir_A02G001520	Ghir_D02G001610	Symbols: ARA, ARA-1, ATRAB11D, ATRABA5E, RABA5E | RAB GTPase homolog A5E | chr1:1748314-1749350 FORWARD LENGTH=261
Ghir_A02G001540	Ghir_D02G001630	Symbols: | lipase class 3 family protein | chr1:1733039-1737365 FORWARD LENGTH=687
Ghir_A02G001550	Ghir_D02G001640	Symbols: | unknown protein; BEST Arabidopsis thaliana protein match is: unknown protein (TAIR:AT1G78170.1); Has 68 Blast hits to 68 proteins in 13 species: Archae - 0; Bacteria - 0; Metazoa - 0; Fungi - 0; Plants - 64; Viruses - 0; Other Eukaryotes - 4 (source: NCBI BLink). | chr4:5712389-5713247 FORWARD LENGTH=212
Ghir_A02G001560	Ghir_D02G001650	Nohits
Ghir_A02G001570	Ghir_D02G001660	Symbols: | ENTH/VHS family protein | chr2:17948884-17953267 FORWARD LENGTH=895
Ghir_A02G001610	Ghir_D01G014700	Symbols: | unknown protein; Has 30201 Blast hits to 17322 proteins in 780 species: Archae - 12; Bacteria - 1396; Metazoa - 17338; Fungi - 3422; Plants - 5037; Viruses - 0; Other Eukaryotes - 2996 (source: NCBI BLink). | chr1:29863465-29864276 REVERSE LENGTH=126
Ghir_A02G001650	Ghir_D02G001730	Symbols: | Eukaryotic protein of unknown function (DUF914) | chr3:21928971-21931030 REVERSE LENGTH=333
Ghir_A02G001670	Ghir_D02G001750	Symbols: | Tetratricopeptide repeat (TPR)-like superfamily protein | chr1:2056999-2060242 REVERSE LENGTH=997
Ghir_A02G001680	Ghir_D02G001770	Symbols: | Protein kinase superfamily protein | chr3:21932930-21934883 FORWARD LENGTH=408
Ghir_A02G001690	Ghir_D02G001780	Symbols: ARI7, ATARI7 | IBR domain-containing protein | chr2:13416991-13421170 REVERSE LENGTH=562
Ghir_A02G001710	Ghir_D02G001800	Symbols: | 4'-phosphopantetheinyl transferase superfamily | chr3:3610261-3612094 REVERSE LENGTH=300
Ghir_A02G001720	Ghir_D02G001810	Symbols: | unknown protein; LOCATED IN: chloroplast; BEST Arabidopsis thaliana protein match is: unknown protein (TAIR:AT2G31480.1); Has 35333 Blast hits to 34131 proteins in 2444 species: Archae - 798; Bacteria - 22429; Metazoa - 974; Fungi - 991; Plants - 531; Viruses - 0; Other Eukaryotes - 9610 (source: NCBI BLink). | chr1:1784831-1786204 FORWARD LENGTH=457
Ghir_A02G001740	Ghir_D02G001830	Symbols: | INVOLVED IN: positive regulation of catalytic activity, protein processing; LOCATED IN: integral to membrane; EXPRESSED IN: 24 plant structures; EXPRESSED DURING: 15 growth stages; CONTAINS InterPro DOMAIN/s: Aph-1 (InterPro:IPR009294); Has 268 Blast hits to 262 proteins in 79 species: Archae - 0; Bacteria - 0; Metazoa - 212; Fungi - 0; Plants - 34; Viruses - 0; Other Eukaryotes - 22 (…
Ghir_A02G001780	Ghir_D02G001890	Symbols: SCN1 | Immunoglobulin E-set superfamily protein | chr3:2514175-2515544 FORWARD LENGTH=240
Ghir_A02G001820	Ghir_D02G001900	Symbols: | CONTAINS InterPro DOMAIN/s: NTP Pyrophosphohydrolase MazG-related, RS21-C6 (InterPro:IPR011394), EAR (InterPro:IPR009039), NTP pyrophosphohydrolase MazG, putative catalytic core (InterPro:IPR004518); Has 1123 Blast hits to 1121 proteins in 452 species: Archae - 22; Bacteria - 753; Metazoa - 81; Fungi - 3; Plants - 83; Viruses - 0; Other Eukaryotes - 181 (source: NCBI BLink). | chr3:921…
Ghir_A02G001850	Ghir_D02G001980	Symbols: | Wall-associated kinase family protein | chr1:26228703-26231339 REVERSE LENGTH=792
Ghir_A02G001860	Ghir_D02G001990	Symbols: | Nucleic acid-binding proteins superfamily | chr3:8531689-8533742 REVERSE LENGTH=392
Ghir_A02G001870	Ghir_D02G002000	Symbols: AtRABA5d, RABA5d | RAB GTPase homolog A5D | chr2:13473781-13474957 REVERSE LENGTH=219
Ghir_A02G001880	Ghir_D02G002010	Symbols: | basic helix-loop-helix (bHLH) DNA-binding superfamily protein | chr3:2341188-2343288 REVERSE LENGTH=456
Ghir_A02G001900	Ghir_D02G002030	Symbols: AtCYS2, CYS2 | PHYTOCYSTATIN 2 | chr2:13609246-13609770 REVERSE LENGTH=147
Ghir_A02G001980	Ghir_D02G002130	Symbols: | FAD-binding Berberine family protein | chr5:17910694-17912295 REVERSE LENGTH=533
Ghir_A02G002010	Ghir_D02G002170	Nohits
Ghir_A02G002020	Ghir_D02G002150	Symbols: XTH16 | xyloglucan endotransglucosylase/hydrolase 16 | chr3:8550222-8551248 FORWARD LENGTH=291
Ghir_A02G002060	Ghir_D02G002180	Symbols: RIC4 | ROP-interactive CRIB motif-containing protein 4 | chr5:5384468-5385205 REVERSE LENGTH=153
Ghir_A02G002070	Ghir_D02G002260	Symbols: | Leucine-rich repeat protein kinase family protein | chr3:8558332-8561263 FORWARD LENGTH=928
Ghir_A02G002110	Ghir_D02G002310	Symbols: SBP1 | selenium-binding protein 1 | chr4:8098121-8100165 REVERSE LENGTH=490
Ghir_A02G002120	Ghir_D02G002320	Symbols: | Core-2/I-branching beta-1,6-N-acetylglucosaminyltransferase family protein | chr1:3624035-3627021 REVERSE LENGTH=651
Ghir_A02G002130	Ghir_D02G002330	Symbols: AT-HSFA5, HSFA5 | winged-helix DNA-binding transcription factor family protein | chr4:8077519-8079247 REVERSE LENGTH=466
Ghir_A02G002160	Ghir_D02G002350	Symbols: HOG1, EMB1395, SAHH1, MEE58, ATSAHH1 | S-adenosyl-L-homocysteine hydrolase | chr4:8054931-8056676 FORWARD LENGTH=485
Ghir_A02G002170	Ghir_D02G002360	Symbols: RAD50, ATRAD50 | DNA repair-recombination protein (RAD50) | chr2:13600657-13608815 FORWARD LENGTH=1316
Ghir_A02G002180	Ghir_D02G002380	Symbols: EMB2752 | embryo defective 2752 | chr4:14534495-14535171 REVERSE LENGTH=103
Ghir_A02G002190	Ghir_D02G002390	Symbols: GAE6 | UDP-D-glucuronate 4-epimerase 6 | chr3:8603645-8605027 FORWARD LENGTH=460
Ghir_A02G002200	Ghir_D02G002400	Symbols: ATGRP2, GR-RBP2, GRP2 | glycine-rich RNA-binding protein 2 | chr4:8021314-8022065 FORWARD LENGTH=158
Ghir_A02G002210	Ghir_D02G002410	Symbols: | unknown protein; Has 1807 Blast hits to 1807 proteins in 277 species: Archae - 0; Bacteria - 0; Metazoa - 736; Fungi - 347; Plants - 385; Viruses - 0; Other Eukaryotes - 339 (source: NCBI BLink). | chr5:17468471-17469256 REVERSE LENGTH=185
Ghir_A02G002220	Ghir_D02G002420	Symbols: J20 | DNAJ-like 20 | chr4:8011518-8012577 FORWARD LENGTH=197
Ghir_A02G002230	Ghir_D02G002430	Symbols: | RNA recognition motif (RRM)-containing protein | chr3:8631941-8635852 REVERSE LENGTH=987
Ghir_A02G002240	Ghir_D02G002440	Symbols: | Protein of unknown function (DUF803) | chr4:8002129-8003858 REVERSE LENGTH=336
Ghir_A02G002270	Ghir_D02G002480	Nohits
Ghir_A02G002280	Ghir_D02G002490	Nohits
Ghir_A02G002320	Ghir_D02G002600	Symbols: | FUNCTIONS IN: molecular_function unknown; INVOLVED IN: biological_process unknown; LOCATED IN: cellular_component unknown; BEST Arabidopsis thaliana protein match is: mucin-related (TAIR:AT2G02880.1). | chr5:25012227-25014486 FORWARD LENGTH=420
Ghir_A02G002350	Ghir_D02G002610	Symbols: | BEST Arabidopsis thaliana protein match is: Hydroxyproline-rich glycoprotein family protein (TAIR:AT1G61080.1); Has 579 Blast hits to 567 proteins in 152 species: Archae - 0; Bacteria - 68; Metazoa - 159; Fungi - 113; Plants - 172; Viruses - 0; Other Eukaryotes - 67 (source: NCBI BLink). | chr1:3690406-3693648 REVERSE LENGTH=763
Ghir_A02G002360	Ghir_D02G002630	Symbols: | O-fucosyltransferase family protein | chr1:1388101-1391074 REVERSE LENGTH=519
Ghir_A02G002370	Ghir_D02G002640	Symbols: | Ypt/Rab-GAP domain of gyp1p superfamily protein | chr4:7970299-7974055 FORWARD LENGTH=449
Ghir_A02G002380	Ghir_D02G002650	Symbols: | Tetratricopeptide repeat (TPR)-like superfamily protein | chr1:1362867-1364962 REVERSE LENGTH=665
Ghir_A02G002390	Ghir_D02G002780	Symbols: | unknown protein; Has 229 Blast hits to 229 proteins in 104 species: Archae - 0; Bacteria - 2; Metazoa - 79; Fungi - 90; Plants - 49; Viruses - 0; Other Eukaryotes - 9 (source: NCBI BLink). | chr2:13892140-13894295 FORWARD LENGTH=352
Ghir_A02G002420	Ghir_D02G002810	Symbols: ATPAP15, PAP15 | purple acid phosphatase 15 | chr3:2255763-2257981 REVERSE LENGTH=532
Ghir_A02G002430	Ghir_D02G002820	Symbols: | Carbohydrate-binding X8 domain superfamily protein | chr4:7911179-7912892 REVERSE LENGTH=231
Ghir_A02G002450	Ghir_D02G002830	Symbols: CYP72A9 | cytochrome P450, family 72, subfamily A, polypeptide 9 | chr3:4917498-4919409 FORWARD LENGTH=508
Ghir_A02G002480	Ghir_D02G002860	Symbols: CYP72A7 | cytochrome P450, family 72, subfamily A, polypeptide 7 | chr3:4912565-4914503 FORWARD LENGTH=512
Ghir_A02G002550	Ghir_D02G002940	Symbols: | 26S proteasome regulatory complex, non-ATPase subcomplex, Rpn2/Psmd1 subunit | chr2:13880189-13885464 FORWARD LENGTH=1004
Ghir_A02G002570	Ghir_D02G002960	Symbols: PMP | putative type 1 membrane protein | chr3:8726241-8729023 FORWARD LENGTH=364
Ghir_A02G002620	Ghir_D02G003030	Symbols: | unknown protein; FUNCTIONS IN: molecular_function unknown; INVOLVED IN: biological_process unknown; LOCATED IN: endomembrane system; BEST Arabidopsis thaliana protein match is: unknown protein (TAIR:AT3G13480.1); Has 35333 Blast hits to 34131 proteins in 2444 species: Archae - 798; Bacteria - 22429; Metazoa - 974; Fungi - 991; Plants - 531; Viruses - 0; Other Eukaryotes - 9610 (source:…
Ghir_A02G002630	Ghir_D02G003040	Symbols: | Ankyrin repeat family protein | chr1:1340891-1342965 REVERSE LENGTH=664
Ghir_A02G002650	Ghir_D02G003060	Symbols: | dehydratase family | chr3:8648780-8652323 FORWARD LENGTH=608
Ghir_A02G002670	Ghir_D02G003080	Symbols: | RING/U-box superfamily protein | chr1:1345469-1348143 FORWARD LENGTH=634
Ghir_A02G002700	Ghir_D02G003100	Symbols: MPK16 | mitogen-activated protein kinase 16 | chr5:6345096-6347676 REVERSE LENGTH=567
Ghir_A02G002710	Ghir_D02G003110	Symbols: ATBPM2, BPM2 | BTB-POZ and MATH domain 2 | chr3:1874577-1876575 REVERSE LENGTH=406
Ghir_A02G002720	Ghir_D02G003120	Symbols: GS2, GLN2, ATGSL1 | glutamine synthetase 2 | chr5:13831220-13833239 FORWARD LENGTH=430
Ghir_A02G002730	Ghir_D02G003130	Symbols: | unknown protein; Has 25 Blast hits to 25 proteins in 10 species: Archae - 0; Bacteria - 0; Metazoa - 0; Fungi - 0; Plants - 25; Viruses - 0; Other Eukaryotes - 0 (source: NCBI BLink). | chr1:10035696-10036007 FORWARD LENGTH=103
Ghir_A02G002740	Ghir_D02G003140	Symbols: | Pollen Ole e 1 allergen and extensin family protein | chr5:18609934-18611066 REVERSE LENGTH=174
Ghir_A02G002750	Ghir_D02G003150	Symbols: BLI, KOS1 | BLISTER | chr3:8662818-8667440 REVERSE LENGTH=714
Ghir_A02G002760	Ghir_D02G003160	Symbols: | triglyceride lipases;triglyceride lipases | chr4:7871251-7876160 REVERSE LENGTH=715
Ghir_A02G002780	Ghir_D02G003180	Nohits
Ghir_A02G002840	Ghir_D02G003220	Symbols: ATGSTU7, GST25, GSTU7 | glutathione S-transferase tau 7 | chr2:12618111-12618871 REVERSE LENGTH=227
Ghir_A02G002880	Ghir_D02G003260	Symbols: ATGSTU7, GST25, GSTU7 | glutathione S-transferase tau 7 | chr2:12618111-12618871 REVERSE LENGTH=227
Ghir_A02G002900	Ghir_D02G003280	Symbols: LTP4 | lipid transfer protein 4 | chr5:23925296-23925772 REVERSE LENGTH=112
Ghir_A02G002910	Ghir_D02G003290	Symbols: ING1, ATING1 | RING/FYVE/PHD zinc finger superfamily protein | chr3:8676120-8678186 REVERSE LENGTH=234
Ghir_A02G002920	Ghir_D02G003300	Symbols: | Core-2/I-branching beta-1,6-N-acetylglucosaminyltransferase family protein | chr3:8681118-8683211 REVERSE LENGTH=417
Ghir_A02G002930	Ghir_D02G003310	Symbols: | Uncharacterized protein family (UPF0016) | chr4:7901369-7903792 REVERSE LENGTH=359
Ghir_A02G003000	Ghir_D02G003380	Symbols: | alpha/beta-Hydrolases superfamily protein | chr3:8473833-8475655 FORWARD LENGTH=239
Ghir_A02G003010	Ghir_D02G003370	Symbols: | alpha/beta-Hydrolases superfamily protein | chr3:8458052-8459608 REVERSE LENGTH=239
Ghir_A02G003020	Ghir_D02G003390	Symbols: RNR2, RNR2A | ribonucleotide reductase 2A | chr3:8460261-8462574 FORWARD LENGTH=341
Ghir_A02G003030	Ghir_D02G003400	Symbols: RFR1, MED33A | REF4-related 1 | chr3:8467638-8473469 FORWARD LENGTH=1309
Ghir_A02G003040	Ghir_D02G003410	Symbols: | Serinc-domain containing serine and sphingolipid biosynthesis protein | chr3:1867520-1869738 FORWARD LENGTH=409
Ghir_A02G003050	Ghir_D02G003420	Symbols: | CBS domain-containing protein with a domain of unknown function (DUF21) | chr4:8204712-8207273 REVERSE LENGTH=494
Ghir_A02G003060	Ghir_D02G003430	Symbols: | RNA-binding (RRM/RBD/RNP motifs) family protein | chr5:6357503-6359081 REVERSE LENGTH=172
Ghir_A02G003070	Ghir_D02G003440	Symbols: ATAILP1, AILP1 | Aluminium induced protein with YGL and LRDR motifs | chr5:6423398-6425785 FORWARD LENGTH=234
Ghir_A02G003080	Ghir_D02G003460	Symbols: | pfkB-like carbohydrate kinase family protein | chr5:6426280-6428402 REVERSE LENGTH=365
Ghir_A02G003090	Ghir_D02G003450	Symbols: HAP5C, NF-YC9 | nuclear factor Y, subunit C9 | chr1:2883144-2883839 FORWARD LENGTH=231
Ghir_A02G003100	Ghir_D02G003470	Symbols: TBL11 | TRICHOME BIREFRINGENCE-LIKE 11 | chr5:6430725-6432456 FORWARD LENGTH=464
Ghir_A02G003110	Ghir_D02G003480	Symbols: | Glycoprotein membrane precursor GPI-anchored | chr3:1823172-1824110 REVERSE LENGTH=200
Ghir_A02G003120	Ghir_D02G003490	Symbols: PNC1 | peroxisomal adenine nucleotide carrier 1 | chr3:1506129-1507614 REVERSE LENGTH=322
Ghir_A02G003130	Ghir_D02G003500	Symbols: KAPP, RAG1 | kinase associated protein phosphatase | chr5:6488450-6493182 FORWARD LENGTH=591
Ghir_A02G003140	Ghir_D02G003510	Symbols: ARIA | ARM repeat protein interacting with ABF2 | chr5:6508095-6512701 REVERSE LENGTH=710
Ghir_A02G003150	Ghir_D02G003520	Symbols: | SNARE associated Golgi protein family | chr4:8545517-8547722 FORWARD LENGTH=416
Ghir_A02G003160	Ghir_D02G003530	Symbols: | SNARE associated Golgi protein family | chr5:6375569-6377470 FORWARD LENGTH=280
Ghir_A02G003170	Ghir_D02G003540	Symbols: | unknown protein; Has 15 Blast hits to 15 proteins in 7 species: Archae - 0; Bacteria - 0; Metazoa - 0; Fungi - 0; Plants - 15; Viruses - 0; Other Eukaryotes - 0 (source: NCBI BLink). | chr3:1860118-1860618 REVERSE LENGTH=166
Ghir_A02G003180	Ghir_D02G003550	Symbols: LOX5 | PLAT/LH2 domain-containing lipoxygenase family protein | chr3:7927011-7931167 FORWARD LENGTH=886
Ghir_A02G003190	Ghir_D02G003560	Symbols: PSAD-2 | photosystem I subunit D-2 | chr1:753528-754142 REVERSE LENGTH=204
Ghir_A02G003200	Ghir_D02G003570	Symbols: | Copper amine oxidase family protein | chr1:11349855-11355339 FORWARD LENGTH=681
Ghir_A02G003210	Ghir_D02G003580	Symbols: | Copper amine oxidase family protein | chr1:11349855-11355339 FORWARD LENGTH=681
Ghir_A02G003220	Ghir_D02G003590	Symbols: | Sec14p-like phosphatidylinositol transfer family protein | chr1:1569418-1572280 REVERSE LENGTH=417
Ghir_A02G003230	Ghir_D02G003610	Symbols: WNK1, ZIK4, ATWNK1 | with no lysine (K) kinase 1 | chr3:1355084-1358057 FORWARD LENGTH=700
Ghir_A02G003240	Ghir_D02G003630	Symbols: | UDP-Glycosyltransferase superfamily protein | chr2:8063429-8064841 FORWARD LENGTH=470
Ghir_A02G003260	Ghir_D02G003620	Symbols: | unknown protein; FUNCTIONS IN: molecular_function unknown; INVOLVED IN: biological_process unknown; LOCATED IN: chloroplast; EXPRESSED IN: 24 plant structures; EXPRESSED DURING: 15 growth stages; CONTAINS InterPro DOMAIN/s: Protein of unknown function DUF1517 (InterPro:IPR010903); Has 276 Blast hits to 275 proteins in 83 species: Archae - 0; Bacteria - 108; Metazoa - 6; Fungi - 0; Plan…
Ghir_A02G003310	Ghir_D02G003670	Symbols: | Acyl-CoA N-acyltransferase with RING/FYVE/PHD-type zinc finger protein | chr4:8531157-8535842 REVERSE LENGTH=1138
Ghir_A02G003320	Ghir_D02G003680	Symbols: | FRIGIDA-like protein | chr3:7959854-7961886 FORWARD LENGTH=532
Ghir_A02G003330	Ghir_D02G003700	Symbols: | Ribosomal L18p/L5e family protein | chr3:7962443-7963378 FORWARD LENGTH=311
Ghir_A02G003350	Ghir_D02G003730	Symbols: | Seed maturation protein | chr3:7969785-7970738 REVERSE LENGTH=262
Ghir_A02G003360	Ghir_D02G003740	Nohits
Ghir_A02G003370	Ghir_D02G003750	Symbols: | unknown protein; INVOLVED IN: biological_process unknown; LOCATED IN: chloroplast stroma, chloroplast, chloroplast envelope; EXPRESSED IN: 24 plant structures; EXPRESSED DURING: 13 growth stages; BEST Arabidopsis thaliana protein match is: unknown protein (TAIR:AT4G14840.1); Has 717 Blast hits to 703 proteins in 179 species: Archae - 14; Bacteria - 134; Metazoa - 141; Fungi - 74; Plant…
Ghir_A02G003380	Ghir_D02G003760	Symbols: PBD1, PRCGB | 20S proteasome beta subunit D1 | chr3:8009709-8010774 REVERSE LENGTH=204
Ghir_A02G003390	Ghir_D02G003770	Symbols: ATHSP22.0 | HSP20-like chaperones superfamily protein | chr4:6370537-6371124 FORWARD LENGTH=195
Ghir_A02G003420	Ghir_D02G003790	Symbols: | Bifunctional inhibitor/lipid-transfer protein/seed storage 2S albumin superfamily protein | chr3:8008615-8009415 FORWARD LENGTH=203
Ghir_A02G003430	Ghir_D02G003800	Symbols: | Bifunctional inhibitor/lipid-transfer protein/seed storage 2S albumin superfamily protein | chr3:8006711-8007397 REVERSE LENGTH=170
Ghir_A02G003440	Ghir_D02G003810	Symbols: | Bifunctional inhibitor/lipid-transfer protein/seed storage 2S albumin superfamily protein | chr3:8006711-8007397 REVERSE LENGTH=170
Ghir_A02G003450	Ghir_D02G003820	Symbols: PHP, CDC73 | PLANT HOMOLOGOUS TO PARAFIBROMIN | chr3:8003999-8005452 FORWARD LENGTH=415
Ghir_A02G003470	Ghir_D02G003890	Symbols: HMT3 | homocysteine S-methyltransferase 3 | chr3:8033200-8035710 REVERSE LENGTH=347
Ghir_A02G003490	Ghir_D02G003910	Symbols: TCX2, ATTCX2 | TESMIN/TSO1-like CXC 2 | chr4:8481522-8484825 REVERSE LENGTH=674
Ghir_A02G003530	Ghir_D02G003940	Symbols: | CONTAINS InterPro DOMAIN/s: EGF-like (InterPro:IPR006210); Has 259 Blast hits to 234 proteins in 55 species: Archae - 0; Bacteria - 0; Metazoa - 184; Fungi - 0; Plants - 69; Viruses - 0; Other Eukaryotes - 6 (source: NCBI BLink). | chr4:8462720-8464326 REVERSE LENGTH=212
Ghir_A02G003540	Ghir_D02G003950	Symbols: | Plant protein of unknown function (DUF828) with plant pleckstrin homology-like region | chr3:8068595-8071559 FORWARD LENGTH=472
Ghir_A02G003560	Ghir_D02G003960	Symbols: ATARD2 | RmlC-like cupins superfamily protein | chr4:8424897-8426174 REVERSE LENGTH=201
Ghir_A02G003570	Ghir_D02G003970	Symbols: | NAD(P)-linked oxidoreductase superfamily protein | chr1:22347824-22349236 REVERSE LENGTH=346
Ghir_A02G003590	Ghir_D02G003990	Symbols: ATDMC1, DMC1, ARLIM15 | DNA repair (Rad51) family protein | chr3:8097948-8100740 REVERSE LENGTH=344
Ghir_A02G003600	Ghir_D02G004000	Symbols: APS1 | ATP sulfurylase 1 | chr3:8112837-8114734 FORWARD LENGTH=463
Ghir_A02G003610	Ghir_D02G004010	Nohits
Ghir_A02G003620	Ghir_D02G004020	Symbols: CAM8, AtCML8 | calmodulin 8 | chr4:8397800-8399996 FORWARD LENGTH=151
Ghir_A02G003630	Ghir_D02G004030	Symbols: APG1, VTE3, IEP37, E37 | S-adenosyl-L-methionine-dependent methyltransferases superfamily protein | chr3:23415816-23417002 REVERSE LENGTH=338
Ghir_A02G003650	Ghir_D02G004040	Symbols: | unknown protein; FUNCTIONS IN: molecular_function unknown; INVOLVED IN: biological_process unknown; LOCATED IN: endomembrane system; EXPRESSED IN: 24 plant structures; EXPRESSED DURING: 15 growth stages; CONTAINS InterPro DOMAIN/s: Protein of unknown function DUF2346 (InterPro:IPR018625); BEST Arabidopsis thaliana protein match is: unknown protein (TAIR:AT1G52825.1); Has 30201 Blast hi…
Ghir_A02G003660	Ghir_D02G004050	Symbols: CIPK7, SnRK3.10, PKS7, ATSRPK1, ATSR2 | CBL-interacting protein kinase 7 | chr3:8172654-8173943 FORWARD LENGTH=429
Ghir_A02G003670	Ghir_D02G004060	Symbols: ATAUX2-11, IAA4 | AUX/IAA transcriptional regulator family protein | chr5:17550465-17551206 FORWARD LENGTH=186
Ghir_A02G003680	Ghir_D02G004070	Symbols: IAA14, SLR | indole-3-acetic acid inducible 14 | chr4:8348521-8349923 REVERSE LENGTH=228
Ghir_A02G003690	Ghir_D02G004080	Symbols: | unknown protein; Has 30201 Blast hits to 17322 proteins in 780 species: Archae - 12; Bacteria - 1396; Metazoa - 17338; Fungi - 3422; Plants - 5037; Viruses - 0; Other Eukaryotes - 2996 (source: NCBI BLink). | chr5:17544074-17545354 FORWARD LENGTH=232
Ghir_A02G003710	Ghir_D02G004090	Symbols: BHLH92 | basic helix-loop-helix (bHLH) DNA-binding superfamily protein | chr5:17533310-17534758 REVERSE LENGTH=247
Ghir_A02G003720	Ghir_D02G004110	Symbols: | Alba DNA/RNA-binding protein | chr2:14426283-14427220 FORWARD LENGTH=130
Ghir_A02G003730	Ghir_D02G004120	Symbols: | Tetratricopeptide repeat (TPR)-like superfamily protein | chr1:4184163-4186076 REVERSE LENGTH=637
Ghir_A02G003760	Ghir_D02G004130	Symbols: ATCSLG1, CSLG1 | cellulose synthase like G1 | chr4:12466391-12469760 FORWARD LENGTH=760
Ghir_A02G003770	Ghir_D02G004140	Symbols: | SMAD/FHA domain-containing protein | chr4:8332414-8333574 REVERSE LENGTH=386
Ghir_A02G003790	Ghir_D02G004150	Symbols: | TRAF-like superfamily protein | chr1:1148818-1153895 REVERSE LENGTH=1082
Ghir_A02G003810	Ghir_D02G004180	Symbols: SUP, FON1, FLO10 | C2H2 and C2HC zinc fingers superfamily protein | chr3:8242504-8243118 FORWARD LENGTH=204
Ghir_A02G003830	Ghir_D02G004190	Symbols: ETR2 | Signal transduction histidine kinase, hybrid-type, ethylene sensor | chr3:8255156-8257560 FORWARD LENGTH=773
Ghir_A02G003890	Ghir_D02G004250	Symbols: IBR10, ATECI2, ECI2, ECHIB, PEC12 | indole-3-butyric acid response 10 | chr4:8304910-8305632 REVERSE LENGTH=240
Ghir_A02G003930	Ghir_D02G004260	Symbols: | 2-oxoglutarate (2OG) and Fe(II)-dependent oxygenase superfamily protein | chr1:2025618-2027094 FORWARD LENGTH=365
Ghir_A02G003940	Ghir_D02G004270	Symbols: | Uncharacterised protein family (UPF0497) | chr3:8281659-8282603 FORWARD LENGTH=152
Ghir_A02G003950	Ghir_D02G004280	Symbols: | nodulin MtN21 /EamA-like transporter family protein | chr4:5245024-5248153 FORWARD LENGTH=373
Ghir_A02G004020	Ghir_D02G004360	Symbols: CRY2, FHA, AT-PHH1, PHH1, ATCRY2 | cryptochrome 2 | chr1:1185719-1187901 REVERSE LENGTH=612
Ghir_A02G004030	Ghir_D02G004370	Symbols: | FUNCTIONS IN: molecular_function unknown; INVOLVED IN: biological_process unknown; LOCATED IN: vacuole; EXPRESSED IN: 24 plant structures; EXPRESSED DURING: 15 growth stages; CONTAINS InterPro DOMAIN/s: Histone H4 acetyltransferase, NuA4 complex, Eaf6 (InterPro:IPR015418); Has 30201 Blast hits to 17322 proteins in 780 species: Archae - 12; Bacteria - 1396; Metazoa - 17338; Fungi - 3422…
Ghir_A02G004040	Ghir_D02G004380	Symbols: | Lactate/malate dehydrogenase family protein | chr1:1189418-1191267 REVERSE LENGTH=332
Ghir_A02G004050	Ghir_D02G004390	Symbols: SMP1 | Pre-mRNA splicing Prp18-interacting factor | chr1:24418295-24421231 REVERSE LENGTH=535
Ghir_A02G004090	Ghir_D02G004430	Symbols: CKI1, CKL11 | casein kinase I | chr4:8248532-8251668 REVERSE LENGTH=457
Ghir_A02G004100	Ghir_D02G004440	Symbols: | COP1-interacting protein-related | chr5:17379735-17385387 REVERSE LENGTH=1237
Ghir_A02G004110	Ghir_D02G004450	Symbols: | Ribosomal protein L14 | chr4:13594104-13595187 REVERSE LENGTH=134
Ghir_A02G004120	Ghir_D02G004470	Symbols: GLTP1, ATGLTP1 | glycolipid transfer protein 1 | chr2:14176599-14177950 REVERSE LENGTH=202
Ghir_A02G004130	Ghir_D02G004460	Symbols: | P-loop containing nucleoside triphosphate hydrolases superfamily protein | chr4:8244228-8247286 FORWARD LENGTH=869
Ghir_A02G004150	Ghir_D02G004480	Symbols: | Transducin/WD40 repeat-like superfamily protein | chr4:8237137-8240324 REVERSE LENGTH=920
Ghir_A02G004160	Ghir_D02G004490	Symbols: PHO1, ATPHO1 | phosphate 1 | chr3:8387818-8393242 REVERSE LENGTH=782
Ghir_A02G004200	Ghir_D02G004560	Symbols: | Ribosomal L28 family | chr2:14173620-14174380 FORWARD LENGTH=143
Ghir_A02G004210	Ghir_D02G004570	Symbols: | plastid developmental protein DAG, putative | chr2:14845099-14846262 REVERSE LENGTH=232
Ghir_A02G004230	Ghir_D02G004580	Nohits
Ghir_A02G004240	Ghir_D02G004590	Symbols: ATPTR3, PTR3 | peptide transporter 3 | chr5:18675062-18679071 REVERSE LENGTH=582
Ghir_A02G004250	Ghir_D02G004600	Symbols: | Protein of unknown function (DUF810) | chr2:14158782-14162304 FORWARD LENGTH=1039
Ghir_A02G004260	Ghir_D02G004610	Symbols: | RNA-binding (RRM/RBD/RNP motifs) family protein | chr4:8231179-8232785 FORWARD LENGTH=411
Ghir_A02G004280	Ghir_D02G004620	Symbols: | Cyclopropane-fatty-acyl-phospholipid synthase | chr3:8437472-8442597 FORWARD LENGTH=867
Ghir_A02G004290	Ghir_D02G004630	Symbols: | RNA-binding (RRM/RBD/RNP motifs) family protein | chr4:8231179-8232785 FORWARD LENGTH=411
Ghir_A02G004300	Ghir_D02G004640	Symbols: | unknown protein; Has 34 Blast hits to 34 proteins in 10 species: Archae - 0; Bacteria - 0; Metazoa - 0; Fungi - 0; Plants - 34; Viruses - 0; Other Eukaryotes - 0 (source: NCBI BLink). | chr2:14151714-14152698 FORWARD LENGTH=98
Ghir_A02G004310	Ghir_D02G004650	Symbols: LSP1, EIF(ISO)4E, LSP, EIF4E2, eIFiso4E | Eukaryotic initiation factor 4E protein | chr5:13824946-13826331 REVERSE LENGTH=198
Ghir_A02G004330	Ghir_D02G004670	Symbols: | Protein of unknown function (DUF3527) | chr2:14140901-14142870 FORWARD LENGTH=603
Ghir_A02G004350	Ghir_D02G004680	Symbols: MAC3A | MOS4-associated complex 3A | chr1:1226749-1230592 FORWARD LENGTH=523
Ghir_A02G004360	Ghir_D02G004700	Symbols: | TLD-domain containing nucleolar protein | chr2:2067196-2068951 FORWARD LENGTH=303
Ghir_A02G004370	Ghir_D02G004710	Symbols: REME1 | Pentatricopeptide repeat (PPR) superfamily protein | chr2:1181560-1183452 FORWARD LENGTH=630
Ghir_A02G004380	Ghir_D02G004720	Symbols: | unknown protein; Has 11 Blast hits to 11 proteins in 4 species: Archae - 0; Bacteria - 0; Metazoa - 0; Fungi - 0; Plants - 11; Viruses - 0; Other Eukaryotes - 0 (source: NCBI BLink). | chr4:11602029-11603082 FORWARD LENGTH=154
Ghir_A02G004390	Ghir_D02G004730	Symbols: | RNA-binding (RRM/RBD/RNP motifs) family protein | chr1:22093678-22094540 REVERSE LENGTH=258
Ghir_A02G004400	Ghir_D02G004740	Symbols: | Nuclear transport factor 2 (NTF2) family protein with RNA binding (RRM-RBD-RNP motifs) domain | chr5:17689154-17691653 REVERSE LENGTH=450
Ghir_A02G004440	Ghir_D02G004770	Symbols: AtSec20 | Sec20 family protein | chr3:8820599-8822445 REVERSE LENGTH=293
Ghir_A02G004480	Ghir_D02G004800	Symbols: | Leucine-rich repeat receptor-like protein kinase family protein | chr4:5636693-5640496 REVERSE LENGTH=1045
Ghir_A02G004510	Ghir_D02G004840	Symbols: MEF22 | mitochondrial editing factor 22 | chr3:4057027-4059193 REVERSE LENGTH=694
Ghir_A02G004520	Ghir_D02G004830	Symbols: | Major facilitator superfamily protein | chr1:1246859-1248600 REVERSE LENGTH=542
Ghir_A02G004530	Ghir_D02G004850	Symbols: AMT1;1, ATAMT1, ATAMT1;1 | ammonium transporter 1;1 | chr4:7858220-7859725 FORWARD LENGTH=501
Ghir_A02G004540	Ghir_D02G004860	Symbols: SLAH3 | SLAC1 homologue 3 | chr5:8118618-8120993 REVERSE LENGTH=635
Ghir_A02G004550	Ghir_D02G004870	Symbols: SMAP1 | small acidic protein 1 | chr4:7864462-7864650 FORWARD LENGTH=62
Ghir_A02G004560	Ghir_D02G004880	Symbols: | Bax inhibitor-1 family protein | chr4:8843661-8845505 FORWARD LENGTH=256
Ghir_A02G004570	Ghir_D02G004890	Symbols: | BSD domain-containing protein | chr4:7641507-7642457 FORWARD LENGTH=316
Ghir_A02G004590	Ghir_D02G004910	Symbols: | Protein phosphatase 2C family protein | chr3:1896763-1897887 FORWARD LENGTH=348
Ghir_A02G004600	Ghir_D02G004920	Nohits
Ghir_A02G004630	Ghir_D02G004950	Symbols: | RING/U-box superfamily protein | chr4:1324602-1327348 FORWARD LENGTH=814
Ghir_A02G004640	Ghir_D02G004960	Symbols: | unknown protein; BEST Arabidopsis thaliana protein match is: unknown protein (TAIR:AT1G16520.1); Has 30201 Blast hits to 17322 proteins in 780 species: Archae - 12; Bacteria - 1396; Metazoa - 17338; Fungi - 3422; Plants - 5037; Viruses - 0; Other Eukaryotes - 2996 (source: NCBI BLink). | chr4:8875932-8877567 FORWARD LENGTH=337
Ghir_A02G004650	Ghir_D02G004970	Symbols: | inosine-uridine preferring nucleoside hydrolase family protein | chr5:6291023-6295581 FORWARD LENGTH=890
Ghir_A02G004660	Ghir_D02G004980	Symbols: | Major facilitator superfamily protein | chr5:6282954-6286399 FORWARD LENGTH=482
Ghir_A02G004670	Ghir_D02G004990	Symbols: SPL7 | squamosa promoter binding protein-like 7 | chr5:6276116-6280362 FORWARD LENGTH=818
Ghir_A02G004690	Ghir_D02G005010	Symbols: | unknown protein; FUNCTIONS IN: molecular_function unknown; INVOLVED IN: biological_process unknown; LOCATED IN: endomembrane system; EXPRESSED IN: 24 plant structures; EXPRESSED DURING: 15 growth stages; Has 35 Blast hits to 35 proteins in 15 species: Archae - 0; Bacteria - 0; Metazoa - 0; Fungi - 0; Plants - 34; Viruses - 0; Other Eukaryotes - 1 (source: NCBI BLink). | chr3:23098144-2…
Ghir_A02G004700	Ghir_D02G005020	Symbols: | BRCT domain-containing DNA repair protein | chr3:7567730-7571990 FORWARD LENGTH=1041
Ghir_A02G004720	Ghir_D02G005040	Symbols: RUK, EMB3013 | Protein kinase family protein with ARM repeat domain | chr5:6235387-6240733 REVERSE LENGTH=1366
Ghir_A02G004730	Ghir_D02G005050	Symbols: NHX2, ATNHX2 | sodium hydrogen exchanger 2 | chr3:1393456-1396784 REVERSE LENGTH=546
Ghir_A02G004760	Ghir_D02G005070	Symbols: BMY3, BAM9 | beta-amylase 3 | chr5:6226138-6227999 FORWARD LENGTH=536
Ghir_A02G004770	Ghir_D02G005080	Symbols: | Uncharacterised protein family (UPF0497) | chr3:1938913-1939707 REVERSE LENGTH=199
Ghir_A02G004780	Ghir_D02G005090	Symbols: | Uncharacterised protein family (UPF0497) | chr4:8917527-8918683 FORWARD LENGTH=190
Ghir_A02G004800	Ghir_D02G005100	Symbols: | alpha/beta-Hydrolases superfamily protein | chr5:6213283-6215494 FORWARD LENGTH=357
Ghir_A02G004860	Ghir_D02G005170	Symbols: | Zinc finger C-x8-C-x5-C-x3-H type family protein | chr5:6160515-6162729 FORWARD LENGTH=465
Ghir_A02G004880	Ghir_D02G005180	Symbols: ATALY3, ALY3 | DNA binding | chr3:7544800-7552841 REVERSE LENGTH=1132
Ghir_A02G004910	Ghir_D02G005210	Symbols: | unknown protein; Has 2026 Blast hits to 792 proteins in 129 species: Archae - 2; Bacteria - 12; Metazoa - 1126; Fungi - 267; Plants - 292; Viruses - 0; Other Eukaryotes - 327 (source: NCBI BLink). | chr5:6153924-6155877 FORWARD LENGTH=168
Ghir_A02G004930	Ghir_D02G005230	Symbols: SNF4, ATSNF4 | homolog of yeast sucrose nonfermenting 4 | chr1:2900149-2904212 REVERSE LENGTH=487
Ghir_A02G004940	Ghir_D02G005240	Symbols: | CW-type Zinc Finger | chr4:8951887-8957214 REVERSE LENGTH=1059
Ghir_A02G004950	Ghir_D02G005250	Symbols: ATCUL1, CUL1, AXR6 | cullin 1 | chr4:1129315-1133435 FORWARD LENGTH=738
Ghir_A02G004970	Ghir_D02G005270	Symbols: | unknown protein; FUNCTIONS IN: molecular_function unknown; INVOLVED IN: N-terminal protein myristoylation; EXPRESSED IN: 22 plant structures; EXPRESSED DURING: 13 growth stages; Has 29 Blast hits to 29 proteins in 12 species: Archae - 0; Bacteria - 0; Metazoa - 2; Fungi - 0; Plants - 27; Viruses - 0; Other Eukaryotes - 0 (source: NCBI BLink). | chr3:7534824-7536293 REVERSE LENGTH=188
Ghir_A02G004990	Ghir_D02G005300	Symbols: RALFL33 | ralf-like 33 | chr4:8984915-8985265 FORWARD LENGTH=116
Ghir_A02G005000	Ghir_D02G005320	Symbols: | ARM repeat superfamily protein | chr4:8995285-8996548 REVERSE LENGTH=296
Ghir_A02G005010	Ghir_D02G005330	Symbols: ATXT1, XT1, XXT1 | xylosyltransferase 1 | chr3:23201326-23202708 FORWARD LENGTH=460
Ghir_A02G005020	Ghir_D02G005340	Symbols: | BTB/POZ domain-containing protein | chr4:8996963-9000852 FORWARD LENGTH=836
Ghir_A02G005030	Ghir_D02G005370	Symbols: TCTP | translationally controlled tumor protein | chr3:5669709-5670729 REVERSE LENGTH=168
Ghir_A02G005040	Ghir_D02G005350	Symbols: | Heat shock protein DnaJ, N-terminal with domain of unknown function (DUF1977) | chr5:19886764-19888136 FORWARD LENGTH=354
Ghir_A02G005050	Ghir_D02G005360	Symbols: PRL1 | pleiotropic regulatory locus 1 | chr4:9023775-9027443 FORWARD LENGTH=486
Ghir_A02G005060	Ghir_D02G005380	Symbols: UXS2, ATUXS2, AUD1 | NAD(P)-binding Rossmann-fold superfamily protein | chr3:23232539-23235353 FORWARD LENGTH=445
Ghir_A02G005080	Ghir_D02G005400	Symbols: | Dynein light chain type 1 family protein | chr4:9036344-9037825 FORWARD LENGTH=123
Ghir_A02G005090	Ghir_D02G005410	Symbols: | Protein of unknown function (DUF581) | chr5:19908800-19909332 REVERSE LENGTH=150
Ghir_A02G005120	Ghir_D02G005440	Symbols: | unknown protein; BEST Arabidopsis thaliana protein match is: unknown protein (TAIR:AT3G06840.1); Has 1807 Blast hits to 1807 proteins in 277 species: Archae - 0; Bacteria - 0; Metazoa - 736; Fungi - 347; Plants - 385; Viruses - 0; Other Eukaryotes - 339 (source: NCBI BLink). | chr5:19938839-19939482 REVERSE LENGTH=185
Ghir_A02G005130	Ghir_D02G005450	Symbols: | CONTAINS InterPro DOMAIN/s: Non-SMC condensin II complex, subunit H2-like (InterPro:IPR009378); Has 249 Blast hits to 211 proteins in 82 species: Archae - 0; Bacteria - 0; Metazoa - 145; Fungi - 8; Plants - 30; Viruses - 0; Other Eukaryotes - 66 (source: NCBI BLink). | chr3:5695633-5698863 REVERSE LENGTH=683
Ghir_A02G005150	Ghir_D02G005470	Symbols: IBR3 | acyl-CoA dehydrogenase-related | chr3:2146534-2150654 FORWARD LENGTH=824
Ghir_A02G005170	Ghir_D02G005490	Symbols: emb2386 | Ribosomal protein L19e family protein | chr1:608120-609391 REVERSE LENGTH=214
Ghir_A02G005180	Ghir_D02G005500	Symbols: PLDP1, PLDZ1, PLDZETA1, PLD ZETA 1 | phospholipase D P1 | chr3:5711329-5718696 FORWARD LENGTH=1096
Ghir_A02G005190	Ghir_D02G005510	Symbols: | Protein phosphatase 2C family protein | chr3:1640610-1642227 REVERSE LENGTH=358
Ghir_A02G005200	Ghir_D02G005520	Symbols: | Heavy metal transport/detoxification superfamily protein | chr1:1931671-1932266 REVERSE LENGTH=159
Ghir_A02G005210	Ghir_D02G005530	Symbols: | Translation initiation factor eIF3 subunit | chr1:24596194-24597520 REVERSE LENGTH=226
Ghir_A02G005220	Ghir_D02G005540	Symbols: MLP423 | MLP-like protein 423 | chr1:8500653-8501458 REVERSE LENGTH=155
Ghir_A02G005240	Ghir_D02G005570	Symbols: MLP423 | MLP-like protein 423 | chr1:8500653-8501458 REVERSE LENGTH=155
Ghir_A02G005300	Ghir_D02G005640	Symbols: MLP423 | MLP-like protein 423 | chr1:8500653-8501458 REVERSE LENGTH=155
Ghir_A02G005320	Ghir_D02G005550	Symbols: MLP423 | MLP-like protein 423 | chr1:8500653-8501458 REVERSE LENGTH=155
Ghir_A02G005330	Ghir_D02G005660	Symbols: HRB1 | Drought-responsive family protein | chr5:19959048-19960422 REVERSE LENGTH=211
Ghir_A02G005340	Ghir_D02G005670	Symbols: ATSEB1, COBL7, SEB1 | COBRA-like protein-7 precursor | chr4:9116591-9119138 REVERSE LENGTH=661
Ghir_A02G005350	Ghir_D02G005680	Symbols: GATA15 | GATA transcription factor 15 | chr3:2126658-2127265 FORWARD LENGTH=149
Ghir_A02G005400	Ghir_D02G005720	Symbols: | calmodulin binding;transcription regulators | chr4:9148225-9153048 FORWARD LENGTH=923
Ghir_A02G005410	Ghir_D02G005730	Symbols: | Ras-related small GTP-binding family protein | chr3:23137539-23138880 FORWARD LENGTH=193
Ghir_A02G005420	Ghir_D02G005740	Symbols: | Ribosomal L29e protein family | chr3:2114402-2114877 REVERSE LENGTH=83
Ghir_A02G005430	Ghir_D02G005760	Symbols: | binding | chr3:2105908-2113136 REVERSE LENGTH=886
Ghir_A02G005440	Ghir_D02G005770	Nohits
Ghir_A02G005460	Ghir_D02G005800	Symbols: | PAPA-1-like family protein / zinc finger (HIT type) family protein | chr3:2103060-2104776 FORWARD LENGTH=427
Ghir_A02G005490	Ghir_D02G005850	Symbols: ALDH22A1 | aldehyde dehydrogenase 22A1 | chr3:2095341-2099013 REVERSE LENGTH=596
Ghir_A02G005500	Ghir_D02G005860	Symbols: | Cyclophilin-like peptidyl-prolyl cis-trans isomerase family protein | chr3:2088694-2090297 FORWARD LENGTH=236
Ghir_A02G005520	Ghir_D02G005880	Symbols: SUC2, SUT1, ATSUC2 | sucrose-proton symporter 2 | chr1:8030911-8032970 REVERSE LENGTH=512
Ghir_A02G005560	Ghir_D02G005920	Symbols: | PAS domain-containing protein tyrosine kinase family protein | chr1:25457345-25462436 FORWARD LENGTH=765
Ghir_A02G005620	Ghir_D02G005970	Nohits
Ghir_A02G005630	Ghir_D02G005980	Symbols: | sequence-specific DNA binding transcription factors | chr3:5831552-5832244 FORWARD LENGTH=230
Ghir_A02G005640	Ghir_D02G005990	Symbols: WRKY48, ATWRKY48 | WRKY DNA-binding protein 48 | chr5:20090890-20092867 FORWARD LENGTH=399
Ghir_A02G005680	Ghir_D02G006020	Symbols: PAPS3 | poly(A) polymerase 3 | chr3:2044443-2047034 FORWARD LENGTH=507
Ghir_A02G005690	Ghir_D02G006030	Symbols: | GTP binding | chr5:26385413-26387197 FORWARD LENGTH=393
Ghir_A02G005700	Ghir_D02G006040	Symbols: | Rab5-interacting family protein | chr5:20104804-20105609 REVERSE LENGTH=114
Ghir_A02G005710	Ghir_D02G006050	Symbols: | Protein of unknown function, DUF538 | chr5:20130780-20131295 FORWARD LENGTH=171
Ghir_A02G005720	Ghir_D02G006060	Symbols: MYB108, AtMYB108, BOS1 | myb domain protein 108 | chr3:2004298-2006358 FORWARD LENGTH=323
Ghir_A02G005740	Ghir_D02G006070	Symbols: emb1441 | zinc knuckle (CCHC-type) family protein | chr5:20308260-20312736 REVERSE LENGTH=1080
Ghir_A02G005750	Ghir_D02G006080	Symbols: RPS1, ARRPS1 | ribosomal protein S1 | chr5:11619262-11621223 REVERSE LENGTH=416
Ghir_A02G005760	Ghir_D02G006090	Symbols: | CONTAINS InterPro DOMAIN/s: Craniofacial development protein 1/Bucentaur (InterPro:IPR011421); Has 333 Blast hits to 324 proteins in 149 species: Archae - 0; Bacteria - 18; Metazoa - 117; Fungi - 96; Plants - 49; Viruses - 0; Other Eukaryotes - 53 (source: NCBI BLink). | chr5:11612199-11614271 FORWARD LENGTH=236
Ghir_A02G005770	Ghir_D02G006100	Symbols: mtLPD1 | mitochondrial lipoamide dehydrogenase 1 | chr1:17717432-17719141 REVERSE LENGTH=507
Ghir_A02G005780	Ghir_D02G006110	Symbols: | Protein phosphatase 2C family protein | chr1:17720064-17721698 REVERSE LENGTH=383
Ghir_A02G005790	Ghir_D02G006120	Symbols: | Galactosyltransferase family protein | chr3:1972913-1975272 REVERSE LENGTH=619
Ghir_A02G005810	Ghir_D02G006150	Symbols: | Pectin lyase-like superfamily protein | chr1:17766921-17769625 FORWARD LENGTH=475
Ghir_A02G005820	Ghir_D02G006160	Symbols: | HSP20-like chaperones superfamily protein | chr2:12633279-12633740 REVERSE LENGTH=153
Ghir_A02G005830	Ghir_D02G006170	Symbols: | unknown protein; Has 48 Blast hits to 48 proteins in 21 species: Archae - 0; Bacteria - 0; Metazoa - 0; Fungi - 0; Plants - 40; Viruses - 0; Other Eukaryotes - 8 (source: NCBI BLink). | chr3:5907616-5908695 FORWARD LENGTH=91
Ghir_A02G005840	Ghir_D02G006180	Symbols: | HCO3- transporter family | chr3:23042528-23045633 REVERSE LENGTH=703
Ghir_A02G005860	Ghir_D02G006190	Symbols: DRM3, AtDRM3 | S-adenosyl-L-methionine-dependent methyltransferases superfamily protein | chr3:5909294-5912838 REVERSE LENGTH=710
Ghir_A02G005870	Ghir_D02G006200	Symbols: ECT7 | evolutionarily conserved C-terminal region 7 | chr1:17770339-17772806 REVERSE LENGTH=639
Ghir_A02G005880	Ghir_D02G006210	Symbols: | DEAD box RNA helicase family protein | chr3:1985697-1989666 REVERSE LENGTH=1088
Ghir_A02G005890	Ghir_D02G006230	Nohits
Ghir_A02G005900	Ghir_D02G006240	Symbols: | NAD(P)-binding Rossmann-fold superfamily protein | chr5:1102238-1104192 FORWARD LENGTH=359
Ghir_A02G005910	Ghir_D02G006250	Symbols: | ARM repeat superfamily protein | chr3:5920613-5926846 REVERSE LENGTH=1093
Ghir_A02G005920	Ghir_D02G006260	Symbols: | S-adenosyl-L-methionine-dependent methyltransferases superfamily protein | chr3:5947144-5948766 REVERSE LENGTH=277
Ghir_A02G005930	Ghir_D02G006270	Symbols: | TRAF-like family protein | chr3:5950240-5952124 FORWARD LENGTH=309
Ghir_A02G005940	Ghir_D02G006280	Symbols: ATG8I, APG8H | Ubiquitin-like superfamily protein | chr3:5274075-5275000 REVERSE LENGTH=115
Ghir_A02G005970	Ghir_D02G006290	Symbols: MTO3, SAMS3, MAT4 | S-adenosylmethionine synthetase family protein | chr3:5952484-5953665 REVERSE LENGTH=393
Ghir_A02G005980	Ghir_D02G006300	Symbols: SPL1 | squamosa promoter binding protein-like 1 | chr2:19337144-19340552 FORWARD LENGTH=881
Ghir_A02G005990	Ghir_D02G006310	Symbols: | Protein kinase superfamily protein | chr3:5956601-5958882 FORWARD LENGTH=364
Ghir_A02G006000	Ghir_D02G006320	Symbols: | Protein kinase superfamily protein | chr5:6139263-6141283 FORWARD LENGTH=484
Ghir_A02G006010	Ghir_D02G006330	Symbols: | DNA binding;DNA-directed RNA polymerases | chr5:7996528-7997220 REVERSE LENGTH=230
Ghir_A02G006020	Ghir_D02G006340	Symbols: NPSN13, ATNPSN13 | novel plant snare 13 | chr3:5969909-5972290 REVERSE LENGTH=269
Ghir_A02G006030	Ghir_D02G006350	Symbols: | Fcf2 pre-rRNA processing protein | chr5:11380190-11381391 FORWARD LENGTH=196
Ghir_A02G006070	Ghir_D02G006400	Symbols: RPL3P | ribosomal protein L3 plastid | chr3:5978059-5979572 REVERSE LENGTH=324
Ghir_A02G006080	Ghir_D02G006410	Symbols: | Late embryogenesis abundant protein (LEA) family protein | chr3:5999462-6000358 REVERSE LENGTH=298
Ghir_A02G006090	Ghir_D02G006420	Symbols: | MuDR family transposase | chr1:23847756-23849915 FORWARD LENGTH=719
Ghir_A02G006100	Ghir_D02G006440	Symbols: | Pseudouridine synthase family protein | chr3:2192869-2194254 FORWARD LENGTH=323
Ghir_A02G006110	Ghir_D02G006450	Symbols: GCR1 | G-protein-coupled receptor 1 | chr1:17828314-17830214 REVERSE LENGTH=326
Ghir_A02G006130	Ghir_D02G006470	Symbols: | HAD-superfamily hydrolase, subfamily IG, 5'-nucleotidase | chr5:19849645-19853382 FORWARD LENGTH=642
Ghir_A02G006140	Ghir_D02G006480	Symbols: | hydroxyproline-rich glycoprotein family protein | chr1:17835196-17837553 FORWARD LENGTH=558
Ghir_A02G006160	Ghir_D02G006510	Symbols: HYR1 | UDP-Glycosyltransferase superfamily protein | chr3:7667099-7668556 FORWARD LENGTH=485
Ghir_A02G006180	Ghir_D02G006570	Symbols: | Thioesterase superfamily protein | chr1:17855024-17855577 REVERSE LENGTH=156
Ghir_A02G006200	Ghir_D02G006600	Symbols: | O-fucosyltransferase family protein | chr1:13071486-13074675 FORWARD LENGTH=568
Ghir_A02G006230	Ghir_D02G006620	Symbols: ATCDPK2, CPK11, ATCPK11, CDPK2 | calcium-dependent protein kinase 2 | chr1:13205456-13208058 FORWARD LENGTH=495
Ghir_A02G006240	Ghir_D02G006630	Symbols: | SNARE associated Golgi protein family | chr4:6052721-6054313 REVERSE LENGTH=287
Ghir_A02G006250	Ghir_D02G006640	Symbols: GASA1 | GAST1 protein homolog 1 | chr1:28441813-28442284 REVERSE LENGTH=98
Ghir_A02G006260	Ghir_D02G006650	Nohits
Ghir_A02G006270	Ghir_D02G006660	Symbols: | Mitochondrial transcription termination factor family protein | chr4:6077122-6078899 REVERSE LENGTH=212
Ghir_A02G006280	Ghir_D02G006670	Symbols: | Protein of unknown function (DUF616) | chr4:6083860-6087802 FORWARD LENGTH=711
Ghir_A02G006290	Ghir_D02G006680	Symbols: MLO1, ATMLO1 | Seven transmembrane MLO family protein | chr4:1144141-1147156 FORWARD LENGTH=526
Ghir_A02G006300	Ghir_D02G006690	Symbols: STOP1 | C2H2 and C2HC zinc fingers superfamily protein | chr1:12551002-12552501 FORWARD LENGTH=499
Ghir_A02G006340	Ghir_D02G006720	Symbols: | alpha/beta-Hydrolases superfamily protein | chr1:12530936-12534031 FORWARD LENGTH=530
Ghir_A02G006360	Ghir_D02G006740	Symbols: SUC2, SUT1, ATSUC2 | sucrose-proton symporter 2 | chr1:8030911-8032970 REVERSE LENGTH=512
Ghir_A02G006370	Ghir_D02G006750	Symbols: MED22B | Surfeit locus protein 5 subunit 22 of Mediator complex | chr1:2466061-2466982 REVERSE LENGTH=154
Ghir_A02G006410	Ghir_D02G006800	Symbols: | Exostosin family protein | chr1:12492571-12494514 REVERSE LENGTH=477
Ghir_A02G006420	Ghir_D02G006810	Symbols: DMP2, AtDMP2 | DUF679 domain membrane protein 2 | chr3:7591708-7592262 REVERSE LENGTH=184
Ghir_A02G006440	Ghir_D02G006830	Symbols: anac017, NAC017 | NAC domain containing protein 17 | chr1:12451729-12453914 FORWARD LENGTH=557
Ghir_A02G006450	Ghir_D02G006840	Symbols: | Pseudouridine synthase family protein | chr1:12436086-12439237 FORWARD LENGTH=446
Ghir_A02G006460	Ghir_D02G006850	Symbols: | MA3 domain-containing protein | chr1:8046511-8048769 FORWARD LENGTH=693
Ghir_A02G006470	Ghir_D02G006870	Symbols: RAB7, ATRABG3B, RAB75, RABG3B | RAB GTPase homolog G3B | chr1:8049247-8050494 FORWARD LENGTH=203
Ghir_A02G006480	Ghir_D02G006860	Symbols: LAC14 | laccase 14 | chr5:2906426-2908658 REVERSE LENGTH=569
Ghir_A02G006490	Ghir_D02G006880	Symbols: | unknown protein; FUNCTIONS IN: molecular_function unknown; INVOLVED IN: biological_process unknown; LOCATED IN: cellular_component unknown; EXPRESSED IN: shoot apex, embryo, leaf whorl, flower, seed; EXPRESSED DURING: F mature embryo stage, petal differentiation and expansion stage, E expanded cotyledon stage, D bilateral stage; Has 84 Blast hits to 84 proteins in 35 species: Archae - …
Ghir_A02G006500	Ghir_D02G006890	Symbols: | Nucleic acid-binding proteins superfamily | chr1:26983744-26985893 FORWARD LENGTH=500
Ghir_A02G006510	Ghir_D02G006900	Symbols: | DNAse I-like superfamily protein | chr1:26973796-26976774 REVERSE LENGTH=664
Ghir_A02G006530	Ghir_D02G006910	Symbols: GI, FB | gigantea protein (GI) | chr1:8062398-8067447 FORWARD LENGTH=1173
Ghir_A02G006550	Ghir_D02G006960	Symbols: | Uncharacterised conserved protein UCP009193 | chr4:6188866-6190591 FORWARD LENGTH=191
Ghir_A02G006570	Ghir_D02G006970	Symbols: | unknown protein; FUNCTIONS IN: molecular_function unknown; INVOLVED IN: biological_process unknown; LOCATED IN: plasma membrane; EXPRESSED IN: 22 plant structures; EXPRESSED DURING: 13 growth stages; BEST Arabidopsis thaliana protein match is: unknown protein (TAIR:AT1G34010.1); Has 67 Blast hits to 67 proteins in 12 species: Archae - 0; Bacteria - 0; Metazoa - 0; Fungi - 0; Plants - 6…
Ghir_A02G006580	Ghir_D02G006990	Symbols: | Peroxidase superfamily protein | chr1:26964359-26966557 FORWARD LENGTH=358
Ghir_A02G006600	Ghir_D02G007010	Symbols: | DHHC-type zinc finger family protein | chr4:12714919-12717111 FORWARD LENGTH=407
Ghir_A02G006610	Ghir_D02G007020	Symbols: ABR1 | Integrase-type DNA-binding superfamily protein | chr5:25891679-25893656 FORWARD LENGTH=391
Ghir_A02G006620	Ghir_D02G007030	Symbols: PTB3 | polypyrimidine tract-binding protein 3 | chr1:16275432-16278185 REVERSE LENGTH=432
Ghir_A02G006660	Ghir_D02G007050	Symbols: | Basic-leucine zipper (bZIP) transcription factor family protein | chr5:17738787-17739734 REVERSE LENGTH=315
Ghir_A02G006670	Ghir_D02G007060	Symbols: | Cupredoxin superfamily protein | chr1:7384854-7386199 FORWARD LENGTH=242
Ghir_A02G006680	Ghir_D02G007070	Symbols: | Protein of unknown function (DUF793) | chr1:6464125-6465273 FORWARD LENGTH=382
Ghir_A02G006710	Ghir_D02G007130	Symbols: SEC5A | exocyst complex component sec5 | chr1:28848013-28854282 FORWARD LENGTH=1090
Ghir_A02G006750	Ghir_D02G007170	Symbols: CYP707A3 | cytochrome P450, family 707, subfamily A, polypeptide 3 | chr5:18368977-18370909 REVERSE LENGTH=463
Ghir_A02G006760	Ghir_D02G007180	Symbols: | ACT-like protein tyrosine kinase family protein | chr4:17999432-18003551 FORWARD LENGTH=575
Ghir_A02G006800	Ghir_D02G007240	Symbols: PUB29, ATPUB29 | plant U-box 29 | chr3:6434234-6435481 REVERSE LENGTH=415
Ghir_A02G006810	Ghir_D02G007250	Symbols: | Concanavalin A-like lectin protein kinase family protein | chr5:16833073-16835148 REVERSE LENGTH=691
Ghir_A02G006820	Ghir_D02G007260	Symbols: Z-ISO, Z-ISO1.1 | 15-cis-zeta-carotene isomerase | chr1:3605736-3607449 REVERSE LENGTH=367
Ghir_A02G006850	Ghir_D02G007280	Symbols: | Leucine-rich repeat transmembrane protein kinase family protein | chr5:19839785-19843744 FORWARD LENGTH=1135
Ghir_A02G006860	Ghir_D02G007290	Symbols: | unknown protein; CONTAINS InterPro DOMAIN/s: Protein of unknown function DUF218 (InterPro:IPR003848); Has 160 Blast hits to 160 proteins in 86 species: Archae - 0; Bacteria - 0; Metazoa - 0; Fungi - 102; Plants - 44; Viruses - 0; Other Eukaryotes - 14 (source: NCBI BLink). | chr1:7484250-7485451 FORWARD LENGTH=342
Ghir_A02G006900	Ghir_D02G007330	Symbols: ADH1, ADH, ATADH, ATADH1 | alcohol dehydrogenase 1 | chr1:28975509-28977216 FORWARD LENGTH=379
Ghir_A02G006960	Ghir_D02G007380	Symbols: ADH1, ADH, ATADH, ATADH1 | alcohol dehydrogenase 1 | chr1:28975509-28977216 FORWARD LENGTH=379
Ghir_A02G006970	Ghir_D02G007390	Symbols: PIN6 | Auxin efflux carrier family protein | chr1:28970855-28974408 FORWARD LENGTH=570
Ghir_A02G006980	Ghir_D02G007410	Symbols: GTA02, GTA2 | global transcription factor group A2 | chr4:5286351-5292072 FORWARD LENGTH=1041
Ghir_A02G006990	Ghir_D02G007440	Symbols: | Exostosin family protein | chr1:7519116-7521426 REVERSE LENGTH=462
Ghir_A02G007000	Ghir_D02G007450	Symbols: | Mog1/PsbP/DUF1795-like photosystem II reaction center PsbP family protein | chr1:28960576-28961875 REVERSE LENGTH=260
Ghir_A02G007010	Ghir_D02G007460	Symbols: SWEET1, AtSWEET1 | Nodulin MtN3 family protein | chr1:7512030-7513281 REVERSE LENGTH=247
Ghir_A02G007050	Ghir_D02G007490	Symbols: SEU | SEUSS transcriptional co-regulator | chr1:16617872-16621596 FORWARD LENGTH=877
Ghir_A02G007060	Ghir_D02G007500	Symbols: ATHM4, TRX-M4, ATM4 | thioredoxin M-type 4 | chr3:5188448-5189457 FORWARD LENGTH=193
Ghir_A02G007070	Ghir_D02G007510	Symbols: MAP3KA, MAPKKK3 | mitogen-activated protein kinase kinase kinase 3 | chr1:19987391-19990733 FORWARD LENGTH=609
Ghir_A02G007080	Ghir_D02G007520	Symbols: | sequence-specific DNA binding transcription factors | chr1:16622244-16624385 REVERSE LENGTH=370
Ghir_A02G007090	Ghir_D02G007530	Symbols: | Polynucleotidyl transferase, ribonuclease H-like superfamily protein | chr5:8979761-8982724 REVERSE LENGTH=567
Ghir_A02G007130	Ghir_D02G007550	Symbols: | disease resistance family protein / LRR family protein | chr2:14737169-14739886 REVERSE LENGTH=905
Ghir_A02G007140	Ghir_D02G007560	Symbols: | Phosphoenolpyruvate carboxylase family protein | chr1:28951804-28953449 REVERSE LENGTH=339
Ghir_A02G007160	Ghir_D02G007570	Symbols: | unknown protein; BEST Arabidopsis thaliana protein match is: unknown protein (TAIR:AT5G44860.1); Has 338 Blast hits to 330 proteins in 72 species: Archae - 2; Bacteria - 94; Metazoa - 7; Fungi - 0; Plants - 232; Viruses - 0; Other Eukaryotes - 3 (source: NCBI BLink). | chr4:10809977-10810942 FORWARD LENGTH=321
Ghir_A02G007170	Ghir_D02G007590	Symbols: | Protein phosphatase 2C family protein | chr1:16654045-16655810 FORWARD LENGTH=371
Ghir_A02G007180	Ghir_D02G007600	Symbols: | hydrolases, acting on acid anhydrides, in phosphorus-containing anhydrides;ATP-dependent helicases;nucleic acid binding;ATP binding;RNA binding;helicases | chr1:28947887-28951526 REVERSE LENGTH=845
Ghir_A02G007190	Ghir_D02G007610	Symbols: SKP2A | F-box/RNI-like superfamily protein | chr1:7497479-7499386 FORWARD LENGTH=360
Ghir_A02G007200	Ghir_D02G007620	Symbols: ACR3 | ACT domain repeat 3 | chr1:28933387-28935179 FORWARD LENGTH=453
Ghir_A02G007230	Ghir_D02G007660	Symbols: | Thiamin diphosphate-binding fold (THDP-binding) superfamily protein | chr5:2884282-2886797 REVERSE LENGTH=472
Ghir_A02G007260	Ghir_D02G007690	Symbols: | BEST Arabidopsis thaliana protein match is: embryo defective 2170 (TAIR:AT1G21390.1); Has 65 Blast hits to 65 proteins in 23 species: Archae - 0; Bacteria - 8; Metazoa - 1; Fungi - 8; Plants - 40; Viruses - 3; Other Eukaryotes - 5 (source: NCBI BLink). | chr1:28926466-28927242 REVERSE LENGTH=258
Ghir_A02G007270	Ghir_D02G007700	Symbols: | unknown protein; BEST Arabidopsis thaliana protein match is: unknown protein (TAIR:AT4G11911.1); Has 216 Blast hits to 212 proteins in 76 species: Archae - 0; Bacteria - 96; Metazoa - 0; Fungi - 0; Plants - 118; Viruses - 0; Other Eukaryotes - 2 (source: NCBI BLink). | chr1:16708201-16709521 REVERSE LENGTH=260
Ghir_A02G007290	Ghir_D02G007770	Symbols: | S-adenosyl-L-methionine-dependent methyltransferases superfamily protein | chr1:10310424-10313369 REVERSE LENGTH=770
Ghir_A02G007410	Ghir_D02G007860	Nohits
Ghir_A02G007420	Ghir_D02G007870	Symbols: | unknown protein; BEST Arabidopsis thaliana protein match is: unknown protein (TAIR:AT3G07730.1); Has 428 Blast hits to 388 proteins in 92 species: Archae - 0; Bacteria - 31; Metazoa - 189; Fungi - 10; Plants - 97; Viruses - 0; Other Eukaryotes - 101 (source: NCBI BLink). | chr1:29028342-29031068 FORWARD LENGTH=682
Ghir_A02G007430	Ghir_D02G007880	Symbols: EFS, SDG8, CCR1, ASHH2, LAZ2 | histone methyltransferases(H3-K4 specific);histone methyltransferases(H3-K36 specific) | chr1:29040160-29048810 REVERSE LENGTH=1805
Ghir_A02G007460	Ghir_D02G007900	Symbols: PTAC6 | plastid transcriptionally active 6 | chr1:7571514-7573782 REVERSE LENGTH=328
Ghir_A02G007490	Ghir_D02G007920	Symbols: | wound-responsive family protein | chr1:7574104-7578643 FORWARD LENGTH=685
Ghir_A02G007540	Ghir_D02G007990	Symbols: | zinc ion binding | chr1:7601061-7604152 REVERSE LENGTH=811
Ghir_A02G007550	Ghir_D02G008000	Symbols: | Protein kinase superfamily protein | chr1:3681892-3683769 FORWARD LENGTH=625
Ghir_A02G007560	Ghir_D02G008010	Symbols: ATSWI3C, CHB4, SWI3C | SWITCH/sucrose nonfermenting 3C | chr1:7620156-7623978 REVERSE LENGTH=807
Ghir_A02G007570	Ghir_D02G008020	Symbols: | DPP6 N-terminal domain-like protein | chr1:7613028-7615148 FORWARD LENGTH=706
Ghir_A02G007590	Ghir_D02G008040	Symbols: PBC1 | proteasome beta subunit C1 | chr1:7626394-7628070 FORWARD LENGTH=204
Ghir_A02G007610	Ghir_D02G008050	Symbols: ATAF1, ANAC002 | NAC (No Apical Meristem) domain transcriptional regulator superfamily protein | chr1:268471-269514 FORWARD LENGTH=289
Ghir_A02G007620	Ghir_D02G008060	Symbols: | Eukaryotic aspartyl protease family protein | chr1:16787508-16789318 REVERSE LENGTH=405
Ghir_A02G007630	Ghir_D02G008070	Symbols: | Eukaryotic aspartyl protease family protein | chr1:16787508-16789318 REVERSE LENGTH=405
Ghir_A02G007640	Ghir_D02G008080	Symbols: ALDH3H1, ALDH4 | aldehyde dehydrogenase 3H1 | chr1:16796564-16800031 REVERSE LENGTH=484
Ghir_A02G007660	Ghir_D02G008110	Symbols: | BTB/POZ domain-containing protein | chr1:7652476-7653866 FORWARD LENGTH=326
Ghir_A02G007670	Ghir_D02G008120	Symbols: CH1, ATCAO, CAO | Pheophorbide a oxygenase family protein with Rieske [2Fe-2S] domain | chr1:16848664-16851152 REVERSE LENGTH=536
Ghir_A02G007700	Ghir_D02G008160	Symbols: | unknown protein; CONTAINS InterPro DOMAIN/s: Protein of unknown function DUF740 (InterPro:IPR008004); BEST Arabidopsis thaliana protein match is: unknown protein (TAIR:AT1G44608.1); Has 49 Blast hits to 49 proteins in 12 species: Archae - 0; Bacteria - 0; Metazoa - 0; Fungi - 0; Plants - 49; Viruses - 0; Other Eukaryotes - 0 (source: NCBI BLink). | chr1:7661429-7662521 REVERSE LENGTH=2…
Ghir_A02G007720	Ghir_D02G008180	Symbols: | Adenine nucleotide alpha hydrolases-like superfamily protein | chr1:16896894-16898427 REVERSE LENGTH=213
Ghir_A02G007750	Ghir_D02G008190	Symbols: | nodulin MtN21 /EamA-like transporter family protein | chr4:5245024-5248153 FORWARD LENGTH=373
Ghir_A02G007780	Ghir_D02G008200	Symbols: | YbaK/aminoacyl-tRNA synthetase-associated domain | chr1:16939909-16942337 FORWARD LENGTH=308
Ghir_A02G007790	Ghir_D02G008210	Symbols: | RING/U-box superfamily protein | chr1:22242748-22243731 REVERSE LENGTH=327
Ghir_A02G007800	Ghir_D02G008220	Symbols: | Pyridoxal phosphate (PLP)-dependent transferases superfamily protein | chr1:29189043-29190901 REVERSE LENGTH=440
Ghir_A02G007810	Ghir_D02G008230	Symbols: | glycine-rich protein | chr4:5188047-5189574 REVERSE LENGTH=113
Ghir_A02G007820	Ghir_D02G008240	Symbols: | Pathogenesis-related thaumatin superfamily protein | chr1:29204747-29206217 FORWARD LENGTH=356
Ghir_A02G007840	Ghir_D02G008260	Symbols: SDG37 | SET domain group 37 | chr2:7773420-7776675 REVERSE LENGTH=480
Ghir_A02G007850	Ghir_D02G008270	Symbols: ORP1C | OSBP(oxysterol binding protein)-related protein 1C | chr4:5169727-5173360 FORWARD LENGTH=814
Ghir_A02G007860	Ghir_D02G008280	Symbols: | Ribosomal protein S13/S18 family | chr5:4617839-4618772 REVERSE LENGTH=169
Ghir_A02G007870	Ghir_D02G008290	Symbols: NIA1, GNR1, NR1 | nitrate reductase 1 | chr1:29236005-29239367 REVERSE LENGTH=917
Ghir_A02G007890	Ghir_D02G008300	Symbols: MEKK1, ATMEKK1, MAPKKK8, ARAKIN | MAPK/ERK kinase kinase 1 | chr4:5404272-5407062 REVERSE LENGTH=608
Ghir_A02G007910	Ghir_D02G008340	Symbols: | unknown protein; LOCATED IN: chloroplast; EXPRESSED IN: 24 plant structures; EXPRESSED DURING: 14 growth stages; BEST Arabidopsis thaliana protein match is: unknown protein (TAIR:AT4G08510.1); Has 5029 Blast hits to 1779 proteins in 339 species: Archae - 2; Bacteria - 1372; Metazoa - 990; Fungi - 933; Plants - 111; Viruses - 28; Other Eukaryotes - 1593 (source: NCBI BLink). | chr1:1402…
Ghir_A02G007920	Ghir_D02G008350	Symbols: | unknown protein; CONTAINS InterPro DOMAIN/s: Uncharacterised protein family UPF0220 (InterPro:IPR007919); Has 424 Blast hits to 424 proteins in 159 species: Archae - 0; Bacteria - 0; Metazoa - 228; Fungi - 120; Plants - 62; Viruses - 0; Other Eukaryotes - 14 (source: NCBI BLink). | chr1:14025084-14026727 FORWARD LENGTH=135
Ghir_A02G007930	Ghir_D02G008360	Symbols: SHM7 | serine hydroxymethyltransferase 7 | chr1:13696240-13698576 REVERSE LENGTH=598
Ghir_A02G007940	Ghir_D02G008370	Symbols: | CONTAINS InterPro DOMAIN/s: Protein BYPASS related (InterPro:IPR008511); BEST Arabidopsis thaliana protein match is: unknown protein (TAIR:AT1G77855.1); Has 99 Blast hits to 99 proteins in 17 species: Archae - 0; Bacteria - 0; Metazoa - 3; Fungi - 0; Plants - 96; Viruses - 0; Other Eukaryotes - 0 (source: NCBI BLink). | chr1:7759337-7760415 REVERSE LENGTH=333
Ghir_A02G007960	Ghir_D02G008380	Symbols: | bZIP transcription factor family protein | chr1:29298959-29300607 FORWARD LENGTH=368
Ghir_A02G007970	Ghir_D02G008390	Symbols: | DNA-directed RNA polymerase II protein | chr4:5433760-5436326 FORWARD LENGTH=473
Ghir_A02G008050	Ghir_D02G008430	Symbols: SAH7 | Pollen Ole e 1 allergen and extensin family protein | chr4:5550563-5551259 FORWARD LENGTH=159
Ghir_A02G008090	Ghir_D02G008470	Symbols: ECHIA, E-COAH-2 | enoyl-CoA hydratase/isomerase A | chr4:9176864-9177978 REVERSE LENGTH=265
Ghir_A02G008100	Ghir_D02G008480	Symbols: | unknown protein; BEST Arabidopsis thaliana protein match is: unknown protein (TAIR:AT1G22250.1); Has 66 Blast hits to 66 proteins in 11 species: Archae - 0; Bacteria - 0; Metazoa - 0; Fungi - 0; Plants - 66; Viruses - 0; Other Eukaryotes - 0 (source: NCBI BLink). | chr1:29414160-29414941 FORWARD LENGTH=221
Ghir_A02G008120	Ghir_D02G008500	Symbols: ATAPRL4, APRL4 | APR-like 4 | chr1:12748835-12750124 REVERSE LENGTH=310
Ghir_A02G008200	Ghir_D02G008580	Symbols: | RING/U-box superfamily protein | chr1:27169935-27171149 REVERSE LENGTH=404
Ghir_A02G008230	Ghir_D02G008590	Symbols: FIP1 | FH interacting protein 1 | chr1:9850395-9852300 REVERSE LENGTH=259
Ghir_A02G008240	Ghir_D02G008600	Symbols: | unknown protein; BEST Arabidopsis thaliana protein match is: unknown protein (TAIR:AT3G60520.1); Has 98 Blast hits to 98 proteins in 13 species: Archae - 0; Bacteria - 0; Metazoa - 0; Fungi - 0; Plants - 98; Viruses - 0; Other Eukaryotes - 0 (source: NCBI BLink). | chr1:370445-370947 REVERSE LENGTH=131
Ghir_A02G008250	Ghir_D02G008610	Symbols: GRF8 | general regulatory factor 8 | chr5:26148630-26150255 REVERSE LENGTH=260
Ghir_A02G008260	Ghir_D01G011040	Symbols: YCF2.1 | Chloroplast Ycf2;ATPase, AAA type, core | chrC:86474-93358 FORWARD LENGTH=2294
Ghir_A02G008300	Ghir_D02G008670	Symbols: REN1 | Rho GTPase activation protein (RhoGAP) with PH domain | chr4:12687879-12694248 REVERSE LENGTH=933
Ghir_A02G008340	Ghir_D02G008700	Symbols: | Eukaryotic aspartyl protease family protein | chr1:3157541-3158960 FORWARD LENGTH=449
Ghir_A02G008370	Ghir_D02G008710	Symbols: UBP16 | ubiquitin-specific protease 16 | chr4:12679493-12684528 REVERSE LENGTH=1008
Ghir_A02G008380	Ghir_D02G008730	Symbols: | Predicted AT-hook DNA-binding family protein | chr5:20192599-20193429 FORWARD LENGTH=276
Ghir_A02G008400	Ghir_D02G008750	Symbols: | binding | chr1:21566331-21578865 FORWARD LENGTH=2604
Ghir_A02G008410	Ghir_D02G008760	Symbols: TIFY1 | GATA-type zinc finger protein with TIFY domain | chr4:12645785-12647734 FORWARD LENGTH=317
Ghir_A02G008420	Ghir_D02G008770	Symbols: SHM2 | serine hydroxymethyltransferase 2 | chr5:9418299-9421725 FORWARD LENGTH=533
Ghir_A02G008430	Ghir_D02G008780	Symbols: IRX9-L, I9H | Nucleotide-diphospho-sugar transferases superfamily protein | chr1:9604083-9605881 REVERSE LENGTH=394
Ghir_A02G008460	Ghir_D02G008810	Symbols: LRR XI-23, RLK7 | Leucine-rich receptor-like protein kinase family protein | chr1:3252408-3255428 FORWARD LENGTH=977
Ghir_A02G008510	Ghir_D02G008840	Symbols: | unknown protein; BEST Arabidopsis thaliana protein match is: unknown protein (TAIR:AT4G37820.1); Has 799854 Blast hits to 188815 proteins in 4452 species: Archae - 4529; Bacteria - 144236; Metazoa - 287749; Fungi - 87083; Plants - 43826; Viruses - 3662; Other Eukaryotes - 228769 (source: NCBI BLink). | chr2:9697380-9699584 REVERSE LENGTH=734
Ghir_A02G008520	Ghir_D02G008850	Symbols: | alpha/beta-Hydrolases superfamily protein | chr1:3276108-3278464 REVERSE LENGTH=412
Ghir_A02G008540	Ghir_D02G008860	Symbols: KNAT1, BP, BP1 | KNOTTED-like from Arabidopsis thaliana | chr4:5147969-5150610 REVERSE LENGTH=398
Ghir_A02G008550	Ghir_D02G008870	Symbols: HAT22 | Homeobox-leucine zipper protein family | chr4:17768241-17769272 FORWARD LENGTH=278
Ghir_A02G008570	Ghir_D02G008880	Symbols: | DNA binding | chr3:3894843-3895879 FORWARD LENGTH=209
Ghir_A02G008590	Ghir_D02G008900	Symbols: ATCSLC12, CSLC12 | Cellulose-synthase-like C12 | chr4:4802628-4805114 REVERSE LENGTH=699
Ghir_A02G008600	Ghir_D02G008910	Symbols: AtGRF1, GRF1 | growth-regulating factor 1 | chr2:9728841-9731141 FORWARD LENGTH=530
Ghir_A02G008610	Ghir_D02G008930	Symbols: ZCF125 | P-loop containing nucleoside triphosphate hydrolases superfamily protein | chr1:21874083-21879382 FORWARD LENGTH=823
Ghir_A02G008630	Ghir_D02G008950	Symbols: | unknown protein; FUNCTIONS IN: molecular_function unknown; INVOLVED IN: biological_process unknown; LOCATED IN: chloroplast; EXPRESSED IN: 23 plant structures; EXPRESSED DURING: 15 growth stages; BEST Arabidopsis thaliana protein match is: unknown protein (TAIR:AT4G24026.1); Has 1807 Blast hits to 1807 proteins in 277 species: Archae - 0; Bacteria - 0; Metazoa - 736; Fungi - 347; Plant…
Ghir_A02G008650	Ghir_D02G008960	Symbols: | unknown protein; Has 30201 Blast hits to 17322 proteins in 780 species: Archae - 12; Bacteria - 1396; Metazoa - 17338; Fungi - 3422; Plants - 5037; Viruses - 0; Other Eukaryotes - 2996 (source: NCBI BLink). | chr4:16210404-16211307 REVERSE LENGTH=170
Ghir_A02G008690	Ghir_D02G009000	Symbols: NPGR1 | no pollen germination related 1 | chr1:9534977-9537424 FORWARD LENGTH=694
Ghir_A02G008710	Ghir_D02G009030	Symbols: SAT32, ATSAT32 | interferon-related developmental regulator family protein / IFRD protein family | chr1:9668895-9671322 FORWARD LENGTH=441
Ghir_A02G008750	Ghir_D02G009060	Symbols: | unknown protein; FUNCTIONS IN: molecular_function unknown; INVOLVED IN: biological_process unknown; LOCATED IN: mitochondrion; EXPRESSED IN: 22 plant structures; EXPRESSED DURING: 13 growth stages; Has 1807 Blast hits to 1807 proteins in 277 species: Archae - 0; Bacteria - 0; Metazoa - 736; Fungi - 347; Plants - 385; Viruses - 0; Other Eukaryotes - 339 (source: NCBI BLink). | chr5:1732…
Ghir_A02G008810	Ghir_D02G009130	Symbols: | RING/U-box superfamily protein | chr4:12562069-12562815 REVERSE LENGTH=178
Ghir_A02G008820	Ghir_D02G009150	Symbols: CYP81K2 | cytochrome P450, family 81, subfamily K, polypeptide 2 | chr5:3351227-3352777 FORWARD LENGTH=516
Ghir_A02G008840	Ghir_D02G009190	Symbols: CYCD3;1, CYCD3 | CYCLIN D3;1 | chr4:16357903-16359304 FORWARD LENGTH=376
Ghir_A02G008870	Ghir_D02G009230	Symbols: WOX4 | WUSCHEL related homeobox 4 | chr1:17236903-17237953 REVERSE LENGTH=251
Ghir_A02G008880	Ghir_D02G009070	Symbols: ARA12 | Subtilase family protein | chr5:26872192-26874465 REVERSE LENGTH=757
Ghir_A02G008890	Ghir_D02G009080	Symbols: | Syntaxin/t-SNARE family protein | chr1:9640394-9641752 REVERSE LENGTH=297
Ghir_A02G008900	Ghir_D02G009090	Symbols: ATB5-B, B5 #3, ATCB5-D, CB5-D | cytochrome B5 isoform D | chr5:19789249-19790180 REVERSE LENGTH=140
Ghir_A02G008920	Ghir_D02G009110	Symbols: APUM12, PUM12 | pumilio 12 | chr5:22881721-22883842 FORWARD LENGTH=596
Ghir_A02G008930	Ghir_D02G009250	Symbols: PAB2, PABP2, ATPAB2 | poly(A) binding protein 2 | chr4:16336732-16339892 FORWARD LENGTH=629
Ghir_A02G008950	Ghir_D02G011130	Symbols: | FUNCTIONS IN: molecular_function unknown; INVOLVED IN: biological_process unknown; LOCATED IN: cellular_component unknown; EXPRESSED IN: 24 plant structures; EXPRESSED DURING: 15 growth stages; CONTAINS InterPro DOMAIN/s: COG4 transport (InterPro:IPR013167), Pentatricopeptide repeat (InterPro:IPR002885); BEST Arabidopsis thaliana protein match is: Pentatricopeptide repeat (PPR) superfa…
Ghir_A02G008960	Ghir_D02G011110	Symbols: MNS1, MANIB | alpha-mannosidase 1 | chr1:19128315-19132132 REVERSE LENGTH=560
Ghir_A02G008970	Ghir_D02G011100	Symbols: | Pyridoxamine 5'-phosphate oxidase family protein | chr3:7409696-7412086 REVERSE LENGTH=387
Ghir_A02G009000	Ghir_D02G011030	Symbols: | SNARE associated Golgi protein family | chr2:621841-623084 FORWARD LENGTH=320
Ghir_A02G009010	Ghir_D02G011020	Symbols: FAH1, ATFAH1 | fatty acid hydroxylase 1 | chr2:14666776-14668061 FORWARD LENGTH=237
Ghir_A02G009020	Ghir_D02G011000	Symbols: | RNA-binding (RRM/RBD/RNP motifs) family protein | chr3:7442873-7445231 REVERSE LENGTH=339
Ghir_A02G009030	Ghir_D02G010980	Symbols: | Sec14p-like phosphatidylinositol transfer family protein | chr1:10888284-10890085 FORWARD LENGTH=540
Ghir_A02G009040	Ghir_D02G010970	Symbols: | Leucine-rich repeat protein kinase family protein | chr5:365040-369532 REVERSE LENGTH=951
Ghir_A02G009050	Ghir_D02G010960	Symbols: ATNSI, NSI | nuclear shuttle interacting | chr1:11534851-11536289 REVERSE LENGTH=258
Ghir_A02G009070	Ghir_D02G011510	Symbols: GAUT7, LGT7 | galacturonosyltransferase 7 | chr2:16161856-16165523 REVERSE LENGTH=619
Ghir_A02G009080	Ghir_D02G011500	Symbols: | Transducin family protein / WD-40 repeat family protein | chr4:4201465-4205136 REVERSE LENGTH=815
Ghir_A02G009100	Ghir_D02G011280	Symbols: SSI2, FAB2 | Plant stearoyl-acyl-carrier-protein desaturase family protein | chr2:18120107-18122495 FORWARD LENGTH=401
Ghir_A02G009130	Ghir_D02G011260	Symbols: | 5'-3' exonuclease family protein | chr3:19305159-19309398 FORWARD LENGTH=448
Ghir_A02G009140	Ghir_D02G011250	Symbols: ATKRS-1 | lysyl-tRNA synthetase 1 | chr3:3702359-3705613 REVERSE LENGTH=626
Ghir_A02G009150	Ghir_D02G011240	Symbols: HGL1 | heteroglycan glucosidase 1 | chr3:8502355-8509358 FORWARD LENGTH=991
Ghir_A02G009170	Ghir_D02G011230	Symbols: | Signal recognition particle, SRP9/SRP14 subunit | chr2:18097614-18098619 REVERSE LENGTH=121
Ghir_A02G009210	Ghir_D02G011220	Symbols: PTAC4, VIPP1 | plastid transcriptionally active 4 | chr1:24236329-24240428 FORWARD LENGTH=330
Ghir_A02G009230	Ghir_D02G011210	Nohits
Ghir_A02G009240	Ghir_D02G011190	Symbols: | Late embryogenesis abundant (LEA) hydroxyproline-rich glycoprotein family | chr3:20065731-20066438 FORWARD LENGTH=235
Ghir_A02G009250	Ghir_D02G011180	Symbols: | Phosphoglycerate mutase, 2,3-bisphosphoglycerate-independent | chr1:3165550-3167812 REVERSE LENGTH=557
Ghir_A02G009260	Ghir_D02G011300	Symbols: CML42 | calmodulin like 42 | chr4:11133309-11133884 REVERSE LENGTH=191
Ghir_A02G009270	Ghir_D02G011330	Symbols: | FKBP-like peptidyl-prolyl cis-trans isomerase family protein | chr2:18073995-18075385 REVERSE LENGTH=223
Ghir_A02G009280	Ghir_D02G011340	Symbols: | unknown protein; FUNCTIONS IN: molecular_function unknown; INVOLVED IN: N-terminal protein myristoylation; LOCATED IN: cellular_component unknown; EXPRESSED IN: 22 plant structures; EXPRESSED DURING: 13 growth stages; Has 27 Blast hits to 27 proteins in 12 species: Archae - 0; Bacteria - 0; Metazoa - 0; Fungi - 0; Plants - 27; Viruses - 0; Other Eukaryotes - 0 (source: NCBI BLink). | c…
Ghir_A02G009290	Ghir_D02G011350	Symbols: VPS9B | Vacuolar sorting protein 9 (VPS9) domain | chr5:2889007-2892016 REVERSE LENGTH=712
Ghir_A02G009300	Ghir_D02G011360	Symbols: | Ypt/Rab-GAP domain of gyp1p superfamily protein | chr2:13086147-13088991 REVERSE LENGTH=440
Ghir_A02G009310	Ghir_D02G011370	Symbols: | SNARE-like superfamily protein | chr1:30271195-30272431 FORWARD LENGTH=135
Ghir_A02G009320	Ghir_D02G011380	Symbols: | Plant regulator RWP-RK family protein | chr3:22009652-22012721 FORWARD LENGTH=894
Ghir_A02G009330	Ghir_D02G011390	Nohits
Ghir_A02G009340	Ghir_D02G011410	Symbols: | Ypt/Rab-GAP domain of gyp1p superfamily protein | chr2:18055106-18058179 REVERSE LENGTH=745
Ghir_A02G009350	Ghir_D02G011420	Symbols: | Peroxidase superfamily protein | chr5:8134301-8135991 REVERSE LENGTH=340
Ghir_A02G009370	Ghir_D02G011450	Symbols: ATRBL13, RBL13 | RHOMBOID-like protein 13 | chr3:21992054-21992863 FORWARD LENGTH=269
Ghir_A02G009380	Ghir_D02G011460	Symbols: | Far-red impaired responsive (FAR1) family protein | chr3:21979099-21980097 REVERSE LENGTH=251
Ghir_A02G009420	Ghir_D02G011490	Symbols: | Protein phosphatase 2C family protein | chr1:5548653-5550553 FORWARD LENGTH=491
Ghir_A02G009460	Ghir_D02G010060	Symbols: | Protein of unknown function (DUF668) | chr1:10905991-10908773 REVERSE LENGTH=615
Ghir_A02G009470	Ghir_D02G010080	Symbols: | Pathogenesis-related thaumatin superfamily protein | chr1:28458889-28460447 FORWARD LENGTH=330
Ghir_A02G009510	Ghir_D02G010180	Symbols: BSK1 | BR-signaling kinase 1 | chr4:16755325-16758041 REVERSE LENGTH=512
Ghir_A02G009520	Ghir_D02G010090	Symbols: CLV1, FAS3, FLO5, ATCLV1 | Leucine-rich receptor-like protein kinase family protein | chr1:28463631-28466652 REVERSE LENGTH=980
Ghir_A02G009590	Ghir_D02G010140	Symbols: | RING/FYVE/PHD zinc finger superfamily protein | chr1:6971554-6974578 FORWARD LENGTH=601
Ghir_A02G009610	Ghir_D02G010150	Symbols: | 2-oxoglutarate (2OG) and Fe(II)-dependent oxygenase superfamily protein | chr1:7021383-7022923 REVERSE LENGTH=287
Ghir_A02G009620	Ghir_D02G010160	Symbols: | unknown protein; BEST Arabidopsis thaliana protein match is: unknown protein (TAIR:AT1G76185.1); Has 37 Blast hits to 37 proteins in 11 species: Archae - 0; Bacteria - 0; Metazoa - 0; Fungi - 0; Plants - 37; Viruses - 0; Other Eukaryotes - 0 (source: NCBI BLink). | chr1:7091505-7092993 FORWARD LENGTH=106
Ghir_A02G009630	Ghir_D02G010170	Symbols: OPCL1 | OPC-8:0 CoA ligase1 | chr1:7103645-7105856 REVERSE LENGTH=546
Ghir_A02G009640	Ghir_D02G010190	Symbols: | O-fucosyltransferase family protein | chr1:28613554-28616537 REVERSE LENGTH=572
Ghir_A02G009690	Ghir_D02G025150	Symbols: AAE1 | acyl activating enzyme 1 | chr1:7119927-7121730 REVERSE LENGTH=556
Ghir_A02G009720	Ghir_D02G010240	Symbols: SBE2.2 | starch branching enzyme 2.2 | chr5:931924-937470 FORWARD LENGTH=805
Ghir_A02G009760	Ghir_D02G010270	Symbols: PUB15 | Plant U-Box 15 | chr5:16928086-16930367 REVERSE LENGTH=660
Ghir_A02G009770	Ghir_D02G010280	Symbols: | Protein kinase superfamily protein | chr1:28643242-28646483 REVERSE LENGTH=484
Ghir_A02G009800	Ghir_D02G010290	Symbols: | DNA-binding bromodomain-containing protein | chr1:7164537-7167933 REVERSE LENGTH=652
Ghir_A02G009820	Ghir_D02G010310	Symbols: HMGB2, HMG BETA 1, NFD2, NFD02 | high mobility group B2 | chr1:7177282-7178487 FORWARD LENGTH=144
Ghir_A02G009830	Ghir_D02G010320	Symbols: | Protein phosphatase 2C family protein | chr2:14254200-14255784 FORWARD LENGTH=380
Ghir_A02G009840	Ghir_D02G010330	Symbols: | expressed protein localized to the inner membrane of the chloroplast. | chr1:16125863-16127080 FORWARD LENGTH=168
Ghir_A02G009850	Ghir_D02G010350	Symbols: | Ribophorin I | chr1:28658713-28661672 REVERSE LENGTH=614
Ghir_A02G009870	Ghir_D02G010380	Symbols: ATXR7, SDG25 | SET domain protein 25 | chr5:16954469-16960671 REVERSE LENGTH=1423
Ghir_A02G009880	Ghir_D02G010390	Symbols: | Phosphofructokinase family protein | chr1:28722900-28726929 REVERSE LENGTH=617
Ghir_A02G009890	Ghir_D02G010410	Symbols: ATSAC1 | Phosphoinositide phosphatase family protein | chr1:7997889-8002787 REVERSE LENGTH=912
Ghir_A02G009900	Ghir_D02G010420	Symbols: | Major facilitator superfamily protein | chr1:7964202-7966222 FORWARD LENGTH=557
Ghir_A02G009930	Ghir_D02G010490	Symbols: SGR2 | shoot gravitropism 2 (SGR2) | chr1:11266225-11271527 FORWARD LENGTH=933
Ghir_A02G009940	Ghir_D02G010500	Symbols: | RNA-binding KH domain-containing protein | chr5:2713555-2716064 FORWARD LENGTH=391
Ghir_A02G009960	Ghir_D02G010550	Symbols: | unknown protein; CONTAINS InterPro DOMAIN/s: Protein of unknown function DUF2439 (InterPro:IPR018838); BEST Arabidopsis thaliana protein match is: unknown protein (TAIR:AT1G43722.1); Has 30201 Blast hits to 17322 proteins in 780 species: Archae - 12; Bacteria - 1396; Metazoa - 17338; Fungi - 3422; Plants - 5037; Viruses - 0; Other Eukaryotes - 2996 (source: NCBI BLink). | chr4:6688833-…
Ghir_A02G009970	Ghir_D02G010560	Symbols: | GDSL-like Lipase/Acylhydrolase superfamily protein | chr1:26860125-26861582 FORWARD LENGTH=374
Ghir_A02G009980	Ghir_D02G010570	Symbols: | cobalt ion binding | chr1:26878717-26879844 REVERSE LENGTH=176
Ghir_A02G010000	Ghir_D02G010020	Symbols: | glyoxal oxidase-related protein | chr1:6907038-6908684 REVERSE LENGTH=548
Ghir_A02G010030	Ghir_D02G010740	Symbols: | Coatomer epsilon subunit | chr1:10858546-10860173 REVERSE LENGTH=292
Ghir_A02G010080	Ghir_D02G010690	Symbols: EMB2271 | Transducin/WD40 repeat-like superfamily protein | chr4:11274308-11276286 FORWARD LENGTH=479
Ghir_A02G010090	Ghir_D02G010670	Symbols: TBL7 | TRICHOME BIREFRINGENCE-LIKE 7 | chr1:18081033-18082650 FORWARD LENGTH=445
Ghir_A02G010110	Ghir_D03G009850	Symbols: AT-GTL1, AT-GTL2, GTL1 | GT-2-like 1 | chr1:12051859-12054320 REVERSE LENGTH=669
Ghir_A02G010120	Ghir_D03G009830	Symbols: | S-adenosyl-L-methionine-dependent methyltransferases superfamily protein | chr4:6459728-6461932 REVERSE LENGTH=633
Ghir_A02G010130	Ghir_D03G009820	Symbols: PGY2 | Ribosomal protein L6 family | chr1:12023360-12024502 FORWARD LENGTH=194
Ghir_A02G010140	Ghir_D03G009800	Symbols: | Nucleoporin autopeptidase | chr1:3407265-3412045 REVERSE LENGTH=1041
Ghir_A02G010160	Ghir_D03G009780	Symbols: | RING/U-box superfamily protein | chr2:18756604-18757326 FORWARD LENGTH=240
Ghir_A02G010170	Ghir_D03G009770	Symbols: ANAC014, NAC014 | NAC 014 | chr1:11975518-11978493 REVERSE LENGTH=652
Ghir_A02G010220	Ghir_D03G009730	Symbols: | F-box family protein | chr3:16000933-16002024 REVERSE LENGTH=363
Ghir_A02G010240	Ghir_D03G009700	Symbols: | Subtilase family protein | chr4:6512515-6515743 REVERSE LENGTH=775
Ghir_A02G010250	Ghir_D03G009690	Symbols: ABIL2 | ABL interactor-like protein 2 | chr3:18273407-18275221 FORWARD LENGTH=312
Ghir_A02G010270	Ghir_D03G009670	Symbols: SWEET7, AtSWEET7 | Nodulin MtN3 family protein | chr4:6675068-6676718 FORWARD LENGTH=258
Ghir_A02G010310	Ghir_D03G009650	Symbols: | protein kinase C-like zinc finger protein | chr4:15176637-15177986 REVERSE LENGTH=392
Ghir_A02G010320	Ghir_D03G009640	Nohits
Ghir_A02G010370	Ghir_D03G009620	Nohits
Ghir_A02G010380	Ghir_D03G009600	Nohits
Ghir_A02G010420	Ghir_D03G009590	Symbols: | Transducin/WD40 repeat-like superfamily protein | chr1:23998920-24001297 REVERSE LENGTH=647
Ghir_A02G010430	Ghir_D03G009480	Symbols: | Dof-type zinc finger DNA-binding family protein | chr4:12503970-12505417 FORWARD LENGTH=342
Ghir_A02G010450	Ghir_D03G009520	Symbols: | Serine/threonine-protein kinase WNK (With No Lysine)-related | chr1:24016878-24019181 FORWARD LENGTH=527
Ghir_A02G010460	Ghir_D03G009530	Symbols: | Aluminium activated malate transporter family protein | chr4:389370-391287 REVERSE LENGTH=497
Ghir_A02G010470	Ghir_D03G009540	Symbols: | UBX domain-containing protein | chr4:6640752-6643035 REVERSE LENGTH=480
Ghir_A02G010490	Ghir_D03G009550	Nohits
Ghir_A02G010500	Ghir_D03G009570	Symbols: ENODL8, AtENODL8 | early nodulin-like protein 8 | chr1:24022482-24023151 REVERSE LENGTH=191
Ghir_A02G010510	Ghir_D03G009580	Symbols: | Phosphoenolpyruvate carboxylase family protein | chr4:6618724-6619800 FORWARD LENGTH=358
Ghir_A02G010520	Ghir_D03G009460	Symbols: | unknown protein; FUNCTIONS IN: molecular_function unknown; INVOLVED IN: biological_process unknown; LOCATED IN: chloroplast; EXPRESSED IN: 22 plant structures; EXPRESSED DURING: 13 growth stages; Has 1807 Blast hits to 1807 proteins in 277 species: Archae - 0; Bacteria - 0; Metazoa - 736; Fungi - 347; Plants - 385; Viruses - 0; Other Eukaryotes - 339 (source: NCBI BLink). | chr5:167897…
Ghir_A02G010540	Ghir_D03G009430	Symbols: | Tetratricopeptide repeat (TPR)-like superfamily protein | chr5:16785825-16789360 FORWARD LENGTH=565
Ghir_A02G010550	Ghir_D03G009410	Symbols: | esterase/lipase/thioesterase family protein | chr3:18880074-18881940 REVERSE LENGTH=408
Ghir_A02G010560	Ghir_D03G009400	Symbols: CYP78A9 | cytochrome p450 78a9 | chr3:22905979-22907890 REVERSE LENGTH=555
Ghir_A02G010600	Ghir_D03G009370	Symbols: ATCEL2, CEL2 | cellulase 2 | chr1:613386-616103 REVERSE LENGTH=501
Ghir_A02G010640	Ghir_D03G009340	Symbols: | Glutaredoxin family protein | chr4:6566625-6567629 REVERSE LENGTH=334
Ghir_A02G010660	Ghir_D03G009290	Symbols: | unknown protein; BEST Arabidopsis thaliana protein match is: unknown protein (TAIR:AT1G32920.1); Has 35333 Blast hits to 34131 proteins in 2444 species: Archae - 798; Bacteria - 22429; Metazoa - 974; Fungi - 991; Plants - 531; Viruses - 0; Other Eukaryotes - 9610 (source: NCBI BLink). | chr1:11931332-11931586 FORWARD LENGTH=84
Ghir_A02G010670	Ghir_D03G009280	Symbols: ARF9 | auxin response factor 9 | chr4:12451592-12454737 FORWARD LENGTH=638
Ghir_A02G010680	Ghir_D03G009250	Symbols: KELP | transcriptional coactivator p15 (PC4) family protein (KELP) | chr4:6697894-6699103 REVERSE LENGTH=165
Ghir_A02G010690	Ghir_D03G009260	Symbols: | unknown protein; FUNCTIONS IN: molecular_function unknown; INVOLVED IN: N-terminal protein myristoylation; LOCATED IN: cellular_component unknown; EXPRESSED IN: shoot, hypocotyl, root, egg cell; BEST Arabidopsis thaliana protein match is: unknown protein (TAIR:AT1G64700.1); Has 77 Blast hits to 77 proteins in 8 species: Archae - 0; Bacteria - 0; Metazoa - 0; Fungi - 0; Plants - 77; Vir…
Ghir_A02G010700	Ghir_D03G009230	Symbols: | Galactose-binding protein | chr4:12442297-12444330 FORWARD LENGTH=562
Ghir_A02G010710	Ghir_D03G009220	Symbols: ATPI4K GAMMA 4, UBDK GAMMA 4, PI4K GAMMA 4 | phosphoinositide 4-kinase gamma 4 | chr2:19086741-19088534 REVERSE LENGTH=566
Ghir_A02G010720	Ghir_D03G009210	Symbols: | Late embryogenesis abundant (LEA) hydroxyproline-rich glycoprotein family | chr4:12436131-12436694 REVERSE LENGTH=187
Ghir_A02G010780	Ghir_D03G009170	Symbols: | RING/U-box superfamily protein | chr5:21529022-21533008 FORWARD LENGTH=382
Ghir_A02G010820	Ghir_D03G009120	Nohits
Ghir_A02G010850	Ghir_D03G009090	Symbols: OXA1, ATOXA1, OXA1AT | homolog of yeast oxidase assembly 1 (OXA1) | chr5:24924062-24926758 REVERSE LENGTH=429
Ghir_A02G010860	Ghir_D03G009080	Symbols: LACS4 | AMP-dependent synthetase and ligase family protein | chr4:12403720-12408263 REVERSE LENGTH=666
Ghir_A02G010870	Ghir_D03G009050	Symbols: | Leucine-rich repeat (LRR) family protein | chr4:12400379-12403190 FORWARD LENGTH=597
Ghir_A02G010880	Ghir_D03G009040	Symbols: HAI1 | highly ABA-induced PP2C gene 1 | chr5:23894672-23896497 REVERSE LENGTH=413
Ghir_A02G010890	Ghir_D03G009030	Symbols: AtGH9C2, GH9C2 | glycosyl hydrolase 9C2 | chr1:23911329-23914642 FORWARD LENGTH=620
Ghir_A02G010900	Ghir_D03G009020	Symbols: | unknown protein; FUNCTIONS IN: molecular_function unknown; INVOLVED IN: biological_process unknown; LOCATED IN: endomembrane system; Has 66 Blast hits to 66 proteins in 21 species: Archae - 0; Bacteria - 0; Metazoa - 6; Fungi - 4; Plants - 51; Viruses - 0; Other Eukaryotes - 5 (source: NCBI BLink). | chr1:23900309-23901956 FORWARD LENGTH=351
Ghir_A02G010950	Ghir_D03G008970	Symbols: TBL23 | TRICHOME BIREFRINGENCE-LIKE 23 | chr4:6764645-6766221 REVERSE LENGTH=432
Ghir_A02G010970	Ghir_D03G008950	Symbols: CIP1 | COP1-interactive protein 1 | chr5:16727530-16732391 FORWARD LENGTH=1586
Ghir_A02G010980	Ghir_D03G008940	Symbols: | myosin heavy chain-related | chr1:23869036-23870548 FORWARD LENGTH=476
Ghir_A02G010990	Ghir_D03G008930	Nohits
Ghir_A02G011030	Ghir_D03G008890	Symbols: UBC10 | ubiquitin-conjugating enzyme 10 | chr5:21632802-21633989 REVERSE LENGTH=148
Ghir_A02G011040	Ghir_D03G008880	Symbols: | Leucine-rich repeat protein kinase family protein | chr4:12367063-12369159 FORWARD LENGTH=638
Ghir_A02G011050	Ghir_D03G008860	Symbols: ATMRP14, MRP14, ABCC10 | multidrug resistance-associated protein 14 | chr3:21863519-21868701 REVERSE LENGTH=1453
Ghir_A02G011060	Ghir_D03G008870	Symbols: | Protein of unknown function (DUF1191) | chr4:12358707-12359648 FORWARD LENGTH=313
Ghir_A02G011070	Ghir_D03G008850	Symbols: ATCHX18, CHX18 | cation/H+ exchanger 18 | chr5:16638554-16641146 REVERSE LENGTH=810
Ghir_A02G011090	Ghir_D03G008840	Symbols: ATCHX18, CHX18 | cation/H+ exchanger 18 | chr5:16638554-16641146 REVERSE LENGTH=810
Ghir_A02G011110	Ghir_D03G008830	Symbols: ATCHX18, CHX18 | cation/H+ exchanger 18 | chr5:16638554-16641146 REVERSE LENGTH=810
Ghir_A02G011140	Ghir_D03G008770	Symbols: | Disease resistance-responsive (dirigent-like protein) family protein | chr4:12339152-12339715 REVERSE LENGTH=187
Ghir_A02G011150	Ghir_D03G008760	Symbols: | BEST Arabidopsis thaliana protein match is: loricrin-related (TAIR:AT5G64550.1); Has 3596 Blast hits to 2004 proteins in 150 species: Archae - 0; Bacteria - 54; Metazoa - 1597; Fungi - 38; Plants - 513; Viruses - 9; Other Eukaryotes - 1385 (source: NCBI BLink). | chr1:23804069-23806009 REVERSE LENGTH=646
Ghir_A02G011160	Ghir_D03G008740	Symbols: APK2B | protein kinase 2B | chr2:796889-799250 REVERSE LENGTH=426
Ghir_A02G011180	Ghir_D03G008710	Symbols: TRH1, ATKT3, KUP4 | Potassium transporter family protein | chr4:12320476-12324291 REVERSE LENGTH=775
Ghir_A02G011190	Ghir_D03G008700	Symbols: | CAAX amino terminal protease family protein | chr5:24431072-24433199 FORWARD LENGTH=347
Ghir_A02G011200	Ghir_D03G008690	Symbols: | P-loop containing nucleoside triphosphate hydrolases superfamily protein | chr1:23796887-23801255 REVERSE LENGTH=829
Ghir_A02G011210	Ghir_D03G008680	Symbols: | Reticulon family protein | chr2:18965410-18966940 FORWARD LENGTH=255
Ghir_A02G011230	Ghir_D03G008660	Symbols: UGT88A1 | UDP-glucosyl transferase 88A1 | chr3:5619355-5620833 REVERSE LENGTH=462
Ghir_A02G011240	Ghir_D03G008650	Symbols: | unknown protein; FUNCTIONS IN: molecular_function unknown; INVOLVED IN: biological_process unknown; LOCATED IN: plasma membrane; BEST Arabidopsis thaliana protein match is: unknown protein (TAIR:AT5G52870.1); Has 1546 Blast hits to 738 proteins in 176 species: Archae - 0; Bacteria - 143; Metazoa - 278; Fungi - 131; Plants - 95; Viruses - 4; Other Eukaryotes - 895 (source: NCBI BLink). …
Ghir_A02G011270	Ghir_D03G008610	Symbols: ATRBOH F, ATRBOHF, RBOHAP108, RBOHF, RBOH F | respiratory burst oxidase protein F | chr1:23770266-23776317 FORWARD LENGTH=944
Ghir_A02G011280	Ghir_D03G008600	Symbols: | Protein of unknown function (DUF567) | chr5:16632221-16633896 REVERSE LENGTH=221
Ghir_A02G011290	Ghir_D03G008580	Symbols: TOPP7 | Calcineurin-like metallo-phosphoesterase superfamily protein | chr4:6847333-6849032 FORWARD LENGTH=322
Ghir_A02G011300	Ghir_D03G008570	Symbols: | Transducin/WD40 repeat-like superfamily protein | chr4:6854461-6859490 FORWARD LENGTH=1446
Ghir_A02G011310	Ghir_D03G008560	Symbols: WRKY29, ATWRKY29 | WRKY family transcription factor | chr4:12291831-12293088 FORWARD LENGTH=304
Ghir_A02G011320	Ghir_D03G008550	Symbols: | D111/G-patch domain-containing protein | chr1:23740646-23743054 FORWARD LENGTH=391
Ghir_A02G011340	Ghir_D03G008530	Symbols: ISPF, MECPS | isoprenoid F | chr1:23738923-23740336 REVERSE LENGTH=231
Ghir_A02G011350	Ghir_D03G008520	Symbols: ACS6, ATACS6 | 1-aminocyclopropane-1-carboxylic acid (acc) synthase 6 | chr4:6864168-6865922 FORWARD LENGTH=495
Ghir_A02G011360	Ghir_D03G008510	Symbols: | Nucleolar GTP-binding protein | chr1:18870555-18872570 FORWARD LENGTH=671
Ghir_A02G011380	Ghir_D03G008500	Symbols: | LUC7 related protein | chr5:5749849-5753415 FORWARD LENGTH=404
Ghir_A02G011390	Ghir_D03G008490	Symbols: ISU1, ATISU1 | SufE/NifU family protein | chr4:11759444-11760881 REVERSE LENGTH=167
Ghir_A02G011430	Ghir_D03G006340	Symbols: ATPGLP1, PGLP1 | 2-phosphoglycolate phosphatase 1 | chr5:14421929-14424430 REVERSE LENGTH=362
Ghir_A02G011460	Ghir_D03G007550	Symbols: | curculin-like (mannose-binding) lectin family protein / PAN domain-containing protein | chr2:17478058-17480352 REVERSE LENGTH=764
Ghir_A02G011470	Ghir_D03G007540	Symbols: | CCCH-type zinc finger protein with ARM repeat domain | chr2:17491352-17493502 FORWARD LENGTH=716
Ghir_A02G011480	Ghir_D03G007900	Symbols: MKS1 | MAP kinase substrate 1 | chr3:6429755-6430423 REVERSE LENGTH=222
Ghir_A02G011560	Ghir_D03G007880	Symbols: NRPA1 | nuclear RNA polymerase A1 | chr3:21353746-21362814 FORWARD LENGTH=1670
Ghir_A02G011600	Ghir_D03G006440	Symbols: PIP5K4 | phosphatidyl inositol monophosphate 5 kinase 4 | chr3:21080957-21083885 FORWARD LENGTH=779
Ghir_A02G011620	Ghir_D03G006430	Symbols: | Plant protein 1589 of unknown function | chr3:3168371-3170418 REVERSE LENGTH=324
Ghir_A02G011630	Ghir_D03G008080	Symbols: | Transmembrane amino acid transporter family protein | chr2:17167561-17170145 REVERSE LENGTH=536
Ghir_A02G011650	Ghir_D03G007050	Symbols: | unknown protein; FUNCTIONS IN: molecular_function unknown; INVOLVED IN: biological_process unknown; LOCATED IN: endoplasmic reticulum, plasma membrane; EXPRESSED IN: 24 plant structures; EXPRESSED DURING: 13 growth stages; Has 149 Blast hits to 149 proteins in 49 species: Archae - 0; Bacteria - 0; Metazoa - 98; Fungi - 0; Plants - 47; Viruses - 0; Other Eukaryotes - 4 (source: NCBI BLi…
Ghir_A02G011660	Ghir_D03G007040	Symbols: | Sterile alpha motif (SAM) domain-containing protein | chr1:5425714-5426322 FORWARD LENGTH=202
Ghir_A02G011690	Ghir_D03G007010	Symbols: | Sphingomyelin synthetase family protein | chr1:16410673-16412612 REVERSE LENGTH=421
Ghir_A02G011700	Ghir_D03G007000	Symbols: | Small nuclear ribonucleoprotein family protein | chr1:7419989-7420856 REVERSE LENGTH=97
Ghir_A02G011710	Ghir_D03G006990	Symbols: | Inositol monophosphatase family protein | chr1:16468184-16470347 FORWARD LENGTH=341
Ghir_A02G011720	Ghir_D03G006980	Symbols: | RNA-binding (RRM/RBD/RNP motifs) family protein | chr1:28902707-28904085 REVERSE LENGTH=233
Ghir_A02G011740	Ghir_D03G006960	Symbols: | Mitochondrial substrate carrier family protein | chr5:16835572-16836810 REVERSE LENGTH=412
Ghir_A02G011750	Ghir_D03G006950	Symbols: TSO1, ATTSO1 | Tesmin/TSO1-like CXC domain-containing protein | chr3:8048927-8052058 FORWARD LENGTH=695
Ghir_A02G011760	Ghir_D03G006940	Symbols: | Protein of unknown function, DUF642 | chr5:8863430-8865394 FORWARD LENGTH=369
Ghir_A02G011810	Ghir_D03G006920	Symbols: | FAD/NAD(P)-binding oxidoreductase family protein | chr5:3617342-3618861 REVERSE LENGTH=408
Ghir_A02G011860	Ghir_D03G006870	Symbols: CYCA1;1 | Cyclin A1;1 | chr1:16775035-16777182 REVERSE LENGTH=460
Ghir_A02G011910	Ghir_D03G006820	Symbols: | Tetratricopeptide repeat (TPR)-like superfamily protein | chr1:29071983-29073536 REVERSE LENGTH=517
Ghir_A02G011920	Ghir_D03G006810	Symbols: SECA2 | Preprotein translocase SecA family protein | chr1:7592891-7604152 REVERSE LENGTH=1805
[truncated: 18,209 more rows]

## Sheet: Supp Table 5
Supplementary Table 5. Summary of eQTL data during fiber development.
[truncated: 86,297 more rows]

[truncated: 13 more sheets: Supp Table 6, Supp Table 7, Supp Table 8, Supp Table 9, Supp Table 10, Supp Table 11, Supp Table 12, Supp Table 13, Supp Table 14, Supp Table 15, Supp Table 16, Supp Table 17, Supp Table 18]
